# Supplementary material for: Overlap in synaptic neurological condition susceptibility pathways and the neural pannexin 1 interactome revealed by bioinformatics analyses
Source: Channels (Austin). 2023 Oct 8;17(1):2253102. doi: 10.1080/19336950.2023.2253102 (PMC10563626; doi:10.1080/19336950.2023.2253102)
Supplement: Supplemental Material [file KCHL_A_2253102_SM5432.xlsx]

## Sheet: Table S1 GWA studies
Table S1: Overview of the Genome-Wide Association Studies (GWAS) extracted from the GWAS catalog by means of the R package gwasrapidd
condition	pubmed_id	author_fullname	publication_date	title	publication
autism spectrum disorder	23453885	Smoller JW	2013-02-27	Identification of risk loci with shared effects on five major psychiatric disorders: a genome-wide analysis.	Lancet
autism spectrum disorder	24574247	Yuan H	2014-02-25	Investigation of maternal genotype effects in autism by genome-wide association.	Autism Res
autism spectrum disorder	21519539	Cho SC	2011-02-25	Genome-wide association scan of korean autism spectrum disorders with language delay: a preliminary study.	Psychiatry Investig
autism spectrum disorder	25534755	Chaste P	2014-09-30	A genome-wide association study of autism using the Simons Simplex Collection: Does reducing phenotypic heterogeneity in autism increase genetic homogeneity?	Biol Psychiatry
autism spectrum disorder	26398136	Kuo PH	2015-09-23	Genome-Wide Association Study for Autism Spectrum Disorder in Taiwanese Han Population.	PLoS One
autism spectrum disorder	26314684	Liu X	2015-08-28	Genome-wide Association Study of Autism Spectrum Disorder in the East Asian Populations.	Autism Res
autism spectrum disorder	28540026	Anney RJL	2017-05-22	Meta-analysis of GWAS of over 16,000 individuals with autism spectrum disorder highlights a novel locus at 10q24.32 and a significant overlap with schizophrenia.	Mol Autism
autism spectrum disorder	28641744	Guo W	2017-07-01	Polygenic risk score and heritability estimates reveals a genetic relationship between ASD and OCD.	Eur Neuropsychopharmacol
autism spectrum disorder	30804558	Grove J	2019-02-25	Identification of common genetic risk variants for autism spectrum disorder.	Nat Genet
autism spectrum disorder	30692689	Schork AJ	2019-01-28	A genome-wide association study of shared risk across psychiatric disorders implicates gene regulation during fetal neurodevelopment.	Nat Neurosci
autism spectrum disorder	31209380	Demontis D	2019-06-17	Genome-wide association study implicates CHRNA2 in cannabis use disorder.	Nat Neurosci
autism spectrum disorder	30289880	Qi G	2018-10-05	Heritability informed power optimization (HIPO) leads to enhanced detection of genetic associations across multiple traits.	PLoS Genet
autism spectrum disorder	32606422	Wu Y	2020-06-30	Multi-trait analysis for genome-wide association study of five psychiatric disorders.	Transl Psychiatry
autism spectrum disorder	31835028	Cross-Disorder Group of the Psychiatric Genomics Consortium	2019-12-01	Genomic Relationships, Novel Loci, and Pleiotropic Mechanisms across Eight Psychiatric Disorders.	Cell
autism spectrum disorder	32747698	Matoba N	2020-08-03	Common genetic risk variants identified in the SPARK cohort support DDHD2 as a candidate risk gene for autism.	Transl Psychiatry
autism spectrum disorder	33479212	Yao X	2021-01-21	Integrative analysis of genome-wide association studies identifies novel loci associated with neuropsychiatric disorders.	Transl Psychiatry
autism spectrum disorder	33686288	Peyrot WJ	2021-03-08	Identifying loci with different allele frequencies among cases of eight psychiatric disorders using CC-GWAS.	Nat Genet
autism spectrum disorder	34069769	Al-Sarraj Y	2021-05-18	Family-Based Genome-Wide Association Study of Autism Spectrum Disorder in Middle Eastern Families.	Genes (Basel)
autism spectrum disorder	35215271	Almandil NB	2022-01-27	Integration of Transcriptome and Exome Genotyping Identifies Significant Variants with Autism Spectrum Disorder.	Pharmaceuticals (Basel)
autism spectrum disorder	35764056	Rao S	2022-06-28	Genetic Relationships between Attention-Deficit/Hyperactivity Disorder, Autism Spectrum Disorder, and Intelligence.	Neuropsychobiology
autism spectrum disorder	35717853	Baranova A	2022-06-13	Shared genetics between autism spectrum disorder and attention-deficit/hyperactivity disorder and their association with extraversion.	Psychiatry Res
schizophrenia	25056061	Ripke S	2014-07-22	Biological insights from 108 schizophrenia-associated genetic loci.	Nature
schizophrenia	22688191	Bergen SE	2012-06-12	Genome-wide association study in a Swedish population yields support for greater CNV and MHC involvement in schizophrenia compared with bipolar disorder.	Mol Psychiatry
schizophrenia	18282107	Shifman S	2008-02-15	Genome-wide association identifies a common variant in the reelin gene that increases the risk of schizophrenia only in women.	PLoS Genet
schizophrenia	17522711	Lencz T	2007-03-20	Converging evidence for a pseudoautosomal cytokine receptor gene locus in schizophrenia.	Mol Psychiatry
schizophrenia	18677311	O'Donovan MC	2008-07-30	Identification of loci associated with schizophrenia by genome-wide association and follow-up.	Nat Genet
schizophrenia	19197363	Need AC	2009-02-06	A genome-wide investigation of SNPs and CNVs in schizophrenia.	PLoS Genet
schizophrenia	19571809	Shi J	2009-07-01	Common variants on chromosome 6p22.1 are associated with schizophrenia.	Nature
schizophrenia	19571811	Purcell SM	2009-07-01	Common polygenic variation contributes to risk of schizophrenia and bipolar disorder.	Nature
schizophrenia	19571808	Stefansson H	2009-07-01	Common variants conferring risk of schizophrenia.	Nature
schizophrenia	20832056	Ikeda M	2010-09-08	Genome-wide association study of schizophrenia in a Japanese population.	Biol Psychiatry
schizophrenia	20558996	Ott J	2010-06-17	Pilot study on schizophrenia in Sardinia.	Hum Hered
schizophrenia	21679298	Ma X	2011-06-16	A genome-wide association study for quantitative traits in schizophrenia in China.	Genes Brain Behav
schizophrenia	21747397	Rietschel M	2011-07-12	Association between genetic variation in a region on chromosome 11 and schizophrenia in large samples from Europe.	Mol Psychiatry
schizophrenia	21752600	Chen J	2011-07-12	Two non-synonymous markers in PTPN21, identified by genome-wide association study data-mining and replication, are associated with schizophrenia.	Schizophr Res
schizophrenia	22037555	Shi Y	2011-10-30	Common variants on 8p12 and 1q24.2 confer risk of schizophrenia.	Nat Genet
schizophrenia	23358160	Børglum AD	2013-01-29	Genome-wide study of association and interaction with maternal cytomegalovirus infection suggests new schizophrenia loci.	Mol Psychiatry
schizophrenia	23894747	Aberg KA	2013-02-01	A comprehensive family-based replication study of schizophrenia genes.	JAMA Psychiatry
schizophrenia	23453885	Smoller JW	2013-02-27	Identification of risk loci with shared effects on five major psychiatric disorders: a genome-wide analysis.	Lancet
schizophrenia	23594818	Ikeda M	2013-04-17	Evidence for shared genetic risk between methamphetamine-induced psychosis and schizophrenia.	Neuropsychopharmacology
schizophrenia	22883433	Irish Schizophrenia Genomics Consortium and the Wellcome Trust Case Control Consortium 2	2012-08-07	Genome-wide association study implicates HLA-C*01:02 as a risk factor at the major histocompatibility complex locus in schizophrenia.	Biol Psychiatry
schizophrenia	23974872	Ripke S	2013-08-25	Genome-wide association analysis identifies 13 new risk loci for schizophrenia.	Nat Genet
schizophrenia	22037552	Yue WH	2011-10-30	Genome-wide association study identifies a susceptibility locus for schizophrenia in Han Chinese at 11p11.2.	Nat Genet
schizophrenia	23142968	Betcheva ET	2012-11-07	Whole-genome-wide association study in the Bulgarian population reveals HHAT as schizophrenia susceptibility gene.	Psychiatr Genet
schizophrenia	21682944	Alkelai A	2011-06-20	DOCK4 and CEACAM21 as novel schizophrenia candidate genes in the Jewish population.	Int J Neuropsychopharmacol
schizophrenia	21926974	Ripke S	2011-09-18	Genome-wide association study identifies five new schizophrenia loci.	Nat Genet
schizophrenia	24166486	Sleiman P	2013-10-29	GWAS meta analysis identifies TSNARE1 as a novel Schizophrenia / Bipolar susceptibility locus.	Sci Rep
schizophrenia	18347602	Sullivan PF	2008-03-18	Genomewide association for schizophrenia in the CATIE study: results of stage 1.	Mol Psychiatry
schizophrenia	24253340	Lencz T	2013-11-19	Genome-wide association study implicates NDST3 in schizophrenia and bipolar disorder.	Nat Commun
schizophrenia	24280982	Ruderfer DM	2013-11-26	Polygenic dissection of diagnosis and clinical dimensions of bipolar disorder and schizophrenia.	Mol Psychiatry
schizophrenia	23212062	Fanous AH	2012-12-01	Genome-wide association study of clinical dimensions of schizophrenia: polygenic effect on disorganized symptoms.	Am J Psychiatry
schizophrenia	24043878	Wong EH	2013-09-16	Common variants on Xq28 conferring risk of schizophrenia in Han Chinese.	Schizophr Bull
schizophrenia	24086445	Wang Q	2013-09-24	Genome-wide association analysis with gray matter volume as a quantitative phenotype in first-episode treatment-naïve patients with schizophrenia.	PLoS One
schizophrenia	26198764	Goes FS	2015-07-21	Genome-wide association study of schizophrenia in Ashkenazi Jews.	Am J Med Genet B Neuropsychiatr Genet
schizophrenia	25781172	Avramopoulos D	2015-03-17	Infection and inflammation in schizophrenia and bipolar disorder: a genome wide study for interactions with genetic variation.	PLoS One
schizophrenia	26531332	Kim LH	2015-11-14	Genome-wide association study with the risk of schizophrenia in a Korean population.	Am J Med Genet B Neuropsychiatr Genet
schizophrenia	28322246	McLaughlin RL	2017-03-21	Genetic correlation between amyotrophic lateral sclerosis and schizophrenia.	Nat Commun
schizophrenia	28540026	Anney RJL	2017-05-22	Meta-analysis of GWAS of over 16,000 individuals with autism spectrum disorder highlights a novel locus at 10q24.32 and a significant overlap with schizophrenia.	Mol Autism
schizophrenia	28746715	Smeland OB	2017-07-26	Identification of Genetic Loci Jointly Influencing Schizophrenia Risk and the Cognitive Traits of Verbal-Numerical Reasoning, Reaction Time, and General Cognitive Function.	JAMA Psychiatry
schizophrenia	28991256	Li Z	2017-10-09	Genome-wide association analysis identifies 30 new susceptibility loci for schizophrenia.	Nat Genet
schizophrenia	26249676	Wolthusen RP	2015-08-07	Genetic underpinnings of left superior temporal gyrus thickness in patients with schizophrenia.	World J Biol Psychiatry
schizophrenia	27922604	Yu H	2016-12-06	Common variants on 2p16.1, 6p22.1 and 10q24.32 are associated with schizophrenia in Han Chinese population.	Mol Psychiatry
schizophrenia	28744025	Woolston AL	2017-07-25	Genetic loci associated with an earlier age at onset in multiplex schizophrenia.	Sci Rep
schizophrenia	30285260	Ikeda M	2018-10-03	Genome-Wide Association Study Detected Novel Susceptibility Genes for Schizophrenia and Shared Trans-Populations/Diseases Genetic Effect.	Schizophr Bull
schizophrenia	30470734	Hackinger S	2018-11-23	Evidence for genetic contribution to the increased risk of type 2 diabetes in schizophrenia.	Transl Psychiatry
schizophrenia	31209380	Demontis D	2019-06-17	Genome-wide association study implicates CHRNA2 in cannabis use disorder.	Nat Neurosci
schizophrenia	30610197	Smeland OB	2019-01-04	Genome-wide analysis reveals extensive genetic overlap between schizophrenia, bipolar disorder, and intelligence.	Mol Psychiatry
schizophrenia	30920090	Trochet H	2019-03-28	Bayesian meta-analysis across genome-wide association studies of diverse phenotypes.	Genet Epidemiol
schizophrenia	30692689	Schork AJ	2019-01-28	A genome-wide association study of shared risk across psychiatric disorders implicates gene regulation during fetal neurodevelopment.	Nat Neurosci
schizophrenia	29330379	Zuber V	2018-01-12	Identification of shared genetic variants between schizophrenia and lung cancer.	Sci Rep
schizophrenia	30626913	Amare AT	2019-01-09	Bivariate genome-wide association analyses of the broad depression phenotype combined with major depressive disorder, bipolar disorder or schizophrenia reveal eight novel genetic loci for depression.	Mol Psychiatry
schizophrenia	31268507	Periyasamy S	2019-07-03	Association of Schizophrenia Risk With Disordered Niacin Metabolism in an Indian Genome-wide Association Study.	JAMA Psychiatry
schizophrenia	29121268	Amare AT	2017-11-09	Association of Polygenic Score for Schizophrenia and HLA Antigen and Inflammation Genes With Response to Lithium in Bipolar Affective Disorder: A Genome-Wide Association Study.	JAMA Psychiatry
schizophrenia	30289880	Qi G	2018-10-05	Heritability informed power optimization (HIPO) leads to enhanced detection of genetic associations across multiple traits.	PLoS Genet
schizophrenia	29483656	Pardiñas AF	2018-02-26	Common schizophrenia alleles are enriched in mutation-intolerant genes and in regions under strong background selection.	Nat Genet
schizophrenia	30804558	Grove J	2019-02-25	Identification of common genetic risk variants for autism spectrum disorder.	Nat Genet
schizophrenia	31155012	Nakahara S	2019-06-03	Dentate gyrus volume deficit in schizophrenia.	Psychol Med
schizophrenia	31374203	Lam M	2019-08-01	Pleiotropic Meta-Analysis of Cognition, Education, and Schizophrenia Differentiates Roles of Early Neurodevelopmental and Adult Synaptic Pathways.	Am J Hum Genet
schizophrenia	31579629	Fiorica PN	2019-09-26	Transcriptome association studies of neuropsychiatric traits in African Americans implicate PRMT7 in schizophrenia.	PeerJ
schizophrenia	31591465	Bigdeli TB	2019-10-07	Contributions of common genetic variants to risk of schizophrenia among individuals of African and Latino ancestry.	Mol Psychiatry
schizophrenia	32762793	Jang SK	2020-08-07	Genetic correlation, pleiotropy, and causal associations between substance use and psychiatric disorder.	Psychol Med
schizophrenia	32606422	Wu Y	2020-06-30	Multi-trait analysis for genome-wide association study of five psychiatric disorders.	Transl Psychiatry
schizophrenia	31740837	Lam M	2019-11-18	Comparative genetic architectures of schizophrenia in East Asian and European populations.	Nat Genet
schizophrenia	31835028	Cross-Disorder Group of the Psychiatric Genomics Consortium	2019-12-01	Genomic Relationships, Novel Loci, and Pleiotropic Mechanisms across Eight Psychiatric Disorders.	Cell
schizophrenia	31735061	Liu X	2019-11-16	Wnt receptor gene FZD1 was associated with schizophrenia in genome-wide SNP analysis of the Australian Schizophrenia Research Bank cohort.	Aust N Z J Psychiatry
schizophrenia	32589924	Bi W	2020-06-23	A Fast and Accurate Method for Genome-Wide Time-to-Event Data Analysis and Its Application to UK Biobank.	Am J Hum Genet
schizophrenia	31913414	Bahrami S	2020-01-08	Shared Genetic Loci Between Body Mass Index and Major Psychiatric Disorders: A Genome-wide Association Study.	JAMA Psychiatry
schizophrenia	32107650	Liu L	2020-02-27	A trans-ethnic two-stage polygenetic scoring analysis detects genetic correlation between osteoporosis and schizophrenia.	Clin Transl Med
schizophrenia	32201043	Smeland OB	2020-02-08	Genome-wide Association Analysis of Parkinson's Disease and Schizophrenia Reveals Shared Genetic Architecture and Identifies Novel Risk Loci.	Biol Psychiatry
schizophrenia	33479212	Yao X	2021-01-21	Integrative analysis of genome-wide association studies identifies novel loci associated with neuropsychiatric disorders.	Transl Psychiatry
schizophrenia	32772156	Muntané G	2020-08-09	The shared genetic architecture of schizophrenia, bipolar disorder and lifespan.	Hum Genet
schizophrenia	33686288	Peyrot WJ	2021-03-08	Identifying loci with different allele frequencies among cases of eight psychiatric disorders using CC-GWAS.	Nat Genet
schizophrenia	32965087	Zamanpoor M	2020-09-23	The genetic basis for the inverse relationship between rheumatoid arthritis and schizophrenia.	Mol Genet Genomic Med
schizophrenia	33169155	Bigdeli TB	2020-11-10	Genome-Wide Association Studies of Schizophrenia and Bipolar Disorder in a Diverse Cohort of US Veterans.	Schizophr Bull
schizophrenia	34099189	Blokland GAM	2021-03-23	Sex-Dependent Shared and Nonshared Genetic Architecture Across Mood and Psychotic Disorders.	Biol Psychiatry
schizophrenia	33907183	Guo S	2021-04-27	Genome wide association study identifies four loci for early onset schizophrenia.	Transl Psychiatry
schizophrenia	33133133	Lee KY	2020-08-28	Genome-Wide Search for SNP Interactions in GWAS Data: Algorithm, Feasibility, Replication Using Schizophrenia Datasets.	Front Genet
schizophrenia	34380480	Liu J	2021-08-12	Genome-wide association study followed by trans-ancestry meta-analysis identify 17 new risk loci for schizophrenia.	BMC Med
schizophrenia	34159505	Wang H	2021-06-16	Novel loci and potential mechanisms of major depressive disorder, bipolar disorder, and schizophrenia.	Sci China Life Sci
schizophrenia	35235886	Song W	2022-02-17	Genome-wide identification of the shared genetic basis of cannabis and cigarette smoking and schizophrenia implicates NCAM1 and neuronal abnormality.	Psychiatry Res
schizophrenia	34737426	Jiang L	2021-11-04	A generalized linear mixed model association tool for biobank-scale data.	Nat Genet
schizophrenia	34594039	Sakaue S	2021-09-30	A cross-population atlas of genetic associations for 220 human phenotypes.	Nat Genet
schizophrenia	35019943	Pardiñas AF	2022-01-12	Interaction Testing and Polygenic Risk Scoring to Estimate the Association of Common Genetic Variants With Treatment Resistance in Schizophrenia.	JAMA Psychiatry
schizophrenia	34976021	Li W	2021-12-17	Identification of a Risk Locus at 7p22.3 for Schizophrenia and Bipolar Disorder in East Asian Populations.	Front Genet
schizophrenia	34662886	Backman JD	2021-10-18	Exome sequencing and analysis of 454,787 UK Biobank participants.	Nature
schizophrenia	35396580	Trubetskoy V	2022-04-08	Mapping genomic loci implicates genes and synaptic biology in schizophrenia.	Nature
parkinson disease	17052657	Fung HC	2006-09-28	Genome-wide genotyping in Parkinson's disease and neurologically normal controls: first stage analysis and public release of data.	Lancet Neurol
parkinson disease	18985386	Pankratz N	2008-11-06	Genomewide association study for susceptibility genes contributing to familial Parkinson disease.	Hum Genet
parkinson disease	19915575	Simón-Sánchez J	2009-11-15	Genome-wide association study reveals genetic risk underlying Parkinson's disease.	Nat Genet
parkinson disease	20070850	Edwards TL	2010-01-13	Genome-wide association study confirms SNPs in SNCA and the MAPT region as common risk factors for Parkinson disease.	Ann Hum Genet
parkinson disease	20711177	Hamza TH	2010-08-15	Common genetic variation in the HLA region is associated with late-onset sporadic Parkinson's disease.	Nat Genet
parkinson disease	21084426	Saad M	2010-11-17	Genome-wide association study confirms BST1 and suggests a locus on 12q24 as the risk loci for Parkinson's disease in the European population.	Hum Mol Genet
parkinson disease	21248740	Simón-Sánchez J	2011-01-19	Genome-wide association study confirms extant PD risk loci among the Dutch.	Eur J Hum Genet
parkinson disease	21292315	Nalls MA	2011-02-01	Imputation of sequence variants for identification of genetic risks for Parkinson's disease: a meta-analysis of genome-wide association studies.	Lancet
parkinson disease	21738487	Do CB	2011-06-23	Web-based genome-wide association study identifies two novel loci and a substantial genetic component for Parkinson's disease.	PLoS Genet
parkinson disease	21812969	Liu X	2011-08-03	Genome-wide association study identifies candidate genes for Parkinson's disease in an Ashkenazi Jewish population.	BMC Med Genet
parkinson disease	22451204	Pankratz N	2012-03-01	Meta-analysis of Parkinson's disease: identification of a novel locus, RIT2.	Ann Neurol
parkinson disease	22438815	Lill CM	2012-03-15	Comprehensive research synopsis and systematic meta-analyses in Parkinson's disease genetics: The PDGene database.	PLoS Genet
parkinson disease	22911860	Hernandez DG	2012-07-24	Genome wide assessment of young onset Parkinson's disease from Finland.	PLoS One
parkinson disease	24511991	Hill-Burns EM	2014-02-10	Identification of a novel Parkinson's disease locus via stratified genome-wide association study.	BMC Genomics
parkinson disease	24842889	Vacic V	2014-05-19	Genome-wide mapping of IBD segments in an Ashkenazi PD cohort identifies associated haplotypes.	Hum Mol Genet
parkinson disease	23793441	Davis MF	2013-06-21	Parkinson disease loci in the mid-western Amish.	Hum Genet
parkinson disease	16252231	Maraganore DM	2005-09-09	High-resolution whole-genome association study of Parkinson disease.	Am J Hum Genet
parkinson disease	19915576	Satake W	2009-11-15	Genome-wide association study identifies common variants at four loci as genetic risk factors for Parkinson's disease.	Nat Genet
parkinson disease	21044948	Spencer CC	2010-11-02	Dissection of the genetics of Parkinson's disease identifies an additional association 5' of SNCA and multiple associated haplotypes at 17q21.	Hum Mol Genet
parkinson disease	22658654	Chung SJ	2012-05-30	Genomic determinants of motor and cognitive outcomes in Parkinson's disease.	Parkinsonism Relat Disord
parkinson disease	25064009	Nalls MA	2014-07-27	Large-scale meta-analysis of genome-wide association data identifies six new risk loci for Parkinson's disease.	Nat Genet
parkinson disease	25663231	Beecham GW	2015-02-06	PARK10 is a major locus for sporadic neuropathologically confirmed Parkinson disease.	Neurology
parkinson disease	26227905	Hu Y	2015-07-31	A Pooling Genome-Wide Association Study Combining a Pathway Analysis for Typical Sporadic Parkinson's Disease in the Han Population of Chinese Mainland.	Mol Neurobiol
parkinson disease	27545685	Biernacka JM	2016-08-03	Genome-wide gene-environment interaction analysis of pesticide exposure and risk of Parkinson's disease.	Parkinsonism Relat Disord
parkinson disease	28011712	Foo JN	2016-12-22	Genome-wide association study of Parkinson's disease in East Asians.	Hum Mol Genet
parkinson disease	28892059	Chang D	2017-09-11	A meta-analysis of genome-wide association studies identifies 17 new Parkinson's disease risk loci.	Nat Genet
parkinson disease	27182965	Pickrell JK	2016-05-16	Detection and interpretation of shared genetic influences on 42 human traits.	Nat Genet
parkinson disease	30920090	Trochet H	2019-03-28	Bayesian meta-analysis across genome-wide association studies of diverse phenotypes.	Genet Epidemiol
parkinson disease	26268663	Nalls MA	2015-08-13	Baseline genetic associations in the Parkinson's Progression Markers Initiative (PPMI).	Mov Disord
parkinson disease	29724592	Pottier C	2018-04-30	Potential genetic modifiers of disease risk and age at onset in patients with frontotemporal lobar degeneration and GRN mutations: a genome-wide association study.	Lancet Neurol
parkinson disease	30338293	Wallen ZD	2018-10-05	Plasticity-related gene 3 (LPPR1) and age at diagnosis of Parkinson disease.	Neurol Genet
parkinson disease	31701892	Nalls MA	2019-12-01	Identification of novel risk loci, causal insights, and heritable risk for Parkinson's disease: a meta-analysis of genome-wide association studies.	Lancet Neurol
parkinson disease	32310270	Foo JN	2020-04-20	Identification of Risk Loci for Parkinson Disease in Asians and Comparison of Risk Between Asians and Europeans: A Genome-Wide Association Study.	JAMA Neurol
parkinson disease	33111402	Tan MMX	2020-10-28	Genome-Wide Association Studies of Cognitive and Motor Progression in Parkinson's Disease.	Mov Disord
parkinson disease	31660654	Bandres-Ciga S	2019-10-29	The Genetic Architecture of Parkinson Disease in Spain: Characterizing Population-Specific Risk, Differential Haplotype Structures, and Providing Etiologic Insight.	Mov Disord
parkinson disease	32589924	Bi W	2020-06-23	A Fast and Accurate Method for Genome-Wide Time-to-Event Data Analysis and Its Application to UK Biobank.	Am J Hum Genet
parkinson disease	31755958	Blauwendraat C	2019-11-22	Genetic modifiers of risk and age at onset in GBA associated Parkinson's disease and Lewy body dementia.	Brain
parkinson disease	32201043	Smeland OB	2020-02-08	Genome-wide Association Analysis of Parkinson's Disease and Schizophrenia Reveals Shared Genetic Architecture and Identifies Novel Risk Loci.	Biol Psychiatry
parkinson disease	33583074	Le Guen Y	2021-03-06	Common X-Chromosome Variants Are Associated with Parkinson Disease Risk.	Ann Neurol
parkinson disease	34662886	Backman JD	2021-10-18	Exome sequencing and analysis of 454,787 UK Biobank participants.	Nature
parkinson disease	34227697	Loesch DP	2021-07-06	Characterizing the Genetic Architecture of Parkinson's Disease in Latinos.	Ann Neurol
parkinson disease	33987465	Alfradique-Dunham I	2021-01-28	Genome-Wide Association Study Meta-Analysis for Parkinson Disease Motor Subtypes.	Neurol Genet
parkinson disease	34064523	Rodrigo LM	2021-05-04	Imputation and Reanalysis of ExomeChip Data Identifies Novel, Conditional and Joint Genetic Effects on Parkinson's Disease Risk.	Genes (Basel)
parkinson disease	34776419	Brolin K	2021-11-07	Insights on Genetic and Environmental Factors in Parkinson's Disease from a Regional Swedish Case-Control Cohort.	J Parkinsons Dis
parkinson disease	34737426	Jiang L	2021-11-04	A generalized linear mixed model association tool for biobank-scale data.	Nat Genet
parkinson disease	34594039	Sakaue S	2021-09-30	A cross-population atlas of genetic associations for 220 human phenotypes.	Nat Genet
alzheimer disease	23565137	Miyashita A	2013-04-02	SORL1 is genetically associated with late-onset Alzheimer's disease in Japanese, Koreans and Caucasians.	PLoS One
alzheimer disease	23571587	Reitz C	2013-04-10	Variants in the ATP-binding cassette transporter (ABCA7), apolipoprotein E ϵ4,and the risk of late-onset Alzheimer disease in African Americans.	JAMA
alzheimer disease	23419831	Ramanan VK	2013-02-19	APOE and BCHE as modulators of cerebral amyloid deposition: a florbetapir PET genome-wide association study.	Mol Psychiatry
alzheimer disease	23562540	Cruchaga C	2013-04-04	GWAS of cerebrospinal fluid tau levels identifies risk variants for Alzheimer's disease.	Neuron
alzheimer disease	23535033	Sherva R	2013-03-24	Genome-wide association study of the rate of cognitive decline in Alzheimer's disease.	Alzheimers Dement
alzheimer disease	22832961	Kamboh MI	2012-05-15	Genome-wide association study of Alzheimer's disease.	Transl Psychiatry
alzheimer disease	22881374	Cummings AC	2012-09-01	Genome-wide association and linkage study in the Amish detects a novel candidate late-onset Alzheimer disease gene.	Ann Hum Genet
alzheimer disease	24755620	Pérez-Palma E	2014-04-22	Overrepresentation of glutamate signaling in Alzheimer's disease: network-based pathway enrichment using meta-analysis of genome-wide association studies.	PLoS One
alzheimer disease	24770881	Nelson PT	2014-04-27	ABCC9 gene polymorphism is associated with hippocampal sclerosis of aging pathology.	Acta Neuropathol
alzheimer disease	23150908	Jonsson T	2012-11-14	Variant of TREM2 associated with the risk of Alzheimer's disease.	N Engl J Med
alzheimer disease	23836404	Shulman JM	2013-09-01	Genetic susceptibility for Alzheimer disease neuritic plaque pathology.	JAMA Neurol
alzheimer disease	18976728	Bertram L	2008-10-29	Genome-wide association analysis reveals putative Alzheimer's disease susceptibility loci in addition to APOE.	Am J Hum Genet
alzheimer disease	19118814	Beecham GW	2009-01-03	Genome-wide association study implicates a chromosome 12 risk locus for late-onset Alzheimer disease.	Am J Hum Genet
alzheimer disease	19734903	Lambert JC	2009-09-06	Genome-wide association study identifies variants at CLU and CR1 associated with Alzheimer's disease.	Nat Genet
alzheimer disease	20460622	Seshadri S	2010-05-12	Genome-wide analysis of genetic loci associated with Alzheimer disease.	JAMA
alzheimer disease	20452100	Kramer PL	2010-05-06	Alzheimer disease pathology in cognitively healthy elderly: a genome-wide study.	Neurobiol Aging
alzheimer disease	21059989	Lee JH	2010-11-08	Identification of novel loci for Alzheimer disease and replication of CLU, PICALM, and BIN1 in Caribbean Hispanic individuals.	Arch Neurol
alzheimer disease	17553421	Reiman EM	2007-06-07	GAB2 alleles modify Alzheimer's risk in APOE epsilon4 carriers.	Neuron
alzheimer disease	17474819	Coon KD	2007-04-01	A high-density whole-genome association study reveals that APOE is the major susceptibility gene for sporadic late-onset Alzheimer's disease.	J Clin Psychiatry
alzheimer disease	25043464	Jun G	2014-07-08	PLXNA4 is associated with Alzheimer disease and modulates tau phosphorylation.	Ann Neurol
alzheimer disease	22430674	Lambert JC	2012-03-20	Genome-wide haplotype association study identifies the FRMD4A gene as a risk locus for Alzheimer's disease.	Mol Psychiatry
alzheimer disease	22005930	Hollingworth P	2011-10-18	Genome-wide association study of Alzheimer's disease with psychotic symptoms.	Mol Psychiatry
alzheimer disease	21098978	Sherva R	2010-11-25	Identification of novel candidate genes for Alzheimer's disease by autozygosity mapping using genome wide SNP data.	J Alzheimers Dis
alzheimer disease	24162737	Lambert JC	2013-10-27	Meta-analysis of 74,046 individuals identifies 11 new susceptibility loci for Alzheimer's disease.	Nat Genet
alzheimer disease	21460841	Naj AC	2011-04-03	Common variants at MS4A4/MS4A6E, CD2AP, CD33 and EPHA1 are associated with late-onset Alzheimer's disease.	Nat Genet
alzheimer disease	19125160	Feulner TM	2009-01-07	Examination of the current top candidate genes for AD in a genome-wide association study.	Mol Psychiatry
alzheimer disease	22245343	Meda SA	2012-01-08	A large scale multivariate parallel ICA method reveals novel imaging-genetic relationships for Alzheimer's disease in the ADNI cohort.	Neuroimage
alzheimer disease	22785395	Gaj P	2012-07-11	Identification of a late onset Alzheimer's disease candidate risk variant at 9q21.33 in Polish patients.	J Alzheimers Dis
alzheimer disease	24958192	Gusareva ES	2014-05-28	Genome-wide association interaction analysis for Alzheimer's disease.	Neurobiol Aging
alzheimer disease	18449908	Poduslo SE	2008-04-30	Genome screen of late-onset Alzheimer's extended pedigrees identifies TRPC4AP by haplotype analysis.	Am J Med Genet B Neuropsychiatr Genet
alzheimer disease	21379329	Wijsman EM	2011-02-17	Genome-wide association of familial late-onset Alzheimer's disease replicates BIN1 and CLU and nominates CUGBP2 in interaction with APOE.	PLoS Genet
alzheimer disease	25340798	Kauwe JS	2014-10-23	Genome-wide association study of CSF levels of 59 alzheimer's disease candidate proteins: significant associations with proteins involved in amyloid processing and inflammation.	PLoS Genet
alzheimer disease	25649651	Wang X	2015-02-03	Genetic Determinants of Survival in Patientswith Alzheimer’s Disease.	J Alzheimers Dis
alzheimer disease	26339675	Tosto G	2015-06-18	F-box/LRR-repeat protein 7 is genetically associated with Alzheimer's disease.	Ann Clin Transl Neurol
alzheimer disease	25778476	Jun G	2015-03-17	A novel Alzheimer disease locus located near the gene encoding tau protein.	Mol Psychiatry
alzheimer disease	21116278	Furney SJ	2010-11-30	Genome-wide association with MRI atrophy measures as a quantitative trait locus for Alzheimer's disease.	Mol Psychiatry
alzheimer disease	26049409	Hirano A	2015-06-05	A genome-wide association study of late-onset Alzheimer's disease in a Japanese population.	Psychiatr Genet
alzheimer disease	26913989	Traylor M	2016-02-23	Shared genetic contribution to Ischaemic Stroke and Alzheimer's Disease.	Ann Neurol
alzheimer disease	28183528	Jun GR	2017-02-06	Transethnic genome-wide scan identifies novel Alzheimer's disease loci.	Alzheimers Dement
alzheimer disease	28560309	Lee E	2017-04-23	Single-nucleotide polymorphisms are associated with cognitive decline at Alzheimer's disease conversion within mild cognitive impairment patients.	Alzheimers Dement (Amst)
alzheimer disease	28870582	Wang XF	2017-08-01	Linking Alzheimer's disease and type 2 diabetes: Novel shared susceptibility genes detected by cFDR approach.	J Neurol Sci
alzheimer disease	26993346	Schott JM	2016-03-15	Genetic risk factors for the posterior cortical atrophy variant of Alzheimer's disease.	Alzheimers Dement
alzheimer disease	30636644	Nazarian A	2019-01-12	Genome-wide analysis of genetic predisposition to Alzheimer's disease and related sex disparities.	Alzheimers Res Ther
alzheimer disease	30413934	Broce IJ	2018-11-09	Dissecting the genetic relationship between cardiovascular risk factors and Alzheimer's disease.	Acta Neuropathol
alzheimer disease	31473137	Moreno-Grau S	2019-08-13	Genome-wide association analysis of dementia and its clinical endophenotypes reveal novel loci associated with Alzheimer's disease and three causality networks: The GR@ACE project.	Alzheimers Dement
alzheimer disease	29615537	Kulminski AM	2018-03-01	Strong impact of natural-selection-free heterogeneity in genetics of age-related phenotypes.	Aging (Albany NY)
alzheimer disease	29777097	Marioni RE	2018-05-18	GWAS on family history of Alzheimer's disease.	Transl Psychiatry
alzheimer disease	30617256	Jansen IE	2019-01-07	Genome-wide meta-analysis identifies new loci and functional pathways influencing Alzheimer's disease risk.	Nat Genet
alzheimer disease	31055733	Nazarian A	2019-05-05	Genetic heterogeneity of Alzheimer's disease in subjects with and without hypertension.	Geroscience
alzheimer disease	30514930	Mukherjee S	2018-12-04	Genetic data and cognitively defined late-onset Alzheimer's disease subgroups.	Mol Psychiatry
alzheimer disease	30805717	Zhu Z	2019-02-25	Shared genetic architecture between metabolic traits and Alzheimer's disease: a large-scale genome-wide cross-trait analysis.	Hum Genet
alzheimer disease	30201328	Gusareva ES	2018-08-09	Male-specific epistasis between WWC1 and TLN2 genes is associated with Alzheimer's disease.	Neurobiol Aging
alzheimer disease	29107063	Yashin AI	2017-10-26	Hidden heterogeneity in Alzheimer's disease: Insights from genetic association studies and other analyses.	Exp Gerontol
alzheimer disease	30979435	Lo MT	2019-03-12	Identification of genetic heterogeneity of Alzheimer's disease across age.	Neurobiol Aging
alzheimer disease	32589924	Bi W	2020-06-23	A Fast and Accurate Method for Genome-Wide Time-to-Event Data Analysis and Its Application to UK Biobank.	Am J Hum Genet
alzheimer disease	32641180	Steffens DC	2020-07-09	Genome-wide screen to identify genetic loci associated with cognitive decline in late-life depression.	Int Psychogeriatr
alzheimer disease	33541420	Bone WP	2021-02-04	Multi-trait association studies discover pleiotropic loci between Alzheimer's disease and cardiometabolic traits.	Alzheimers Res Ther
alzheimer disease	32588970	Lutz MW	2020-06-26	Shared genetic etiology underlying late-onset Alzheimer's disease and posttraumatic stress syndrome.	Alzheimers Dement
alzheimer disease	33589840	Schwartzentruber J	2021-02-15	Genome-wide meta-analysis, fine-mapping and integrative prioritization implicate new Alzheimer's disease risk genes.	Nat Genet
alzheimer disease	33223526	Hong S	2020-11-22	Genome-wide association study of Alzheimer's disease CSF biomarkers in the EMIF-AD Multimodal Biomarker Discovery dataset.	Transl Psychiatry
alzheimer disease	33654092	Shigemizu D	2021-03-03	Ethnic and trans-ethnic genome-wide association studies identify new loci influencing Japanese Alzheimer's disease risk.	Transl Psychiatry
alzheimer disease	33074286	Kunkle BW	2020-10-19	Novel Alzheimer Disease Risk Loci and Pathways in African American Individuals Using the African Genome Resources Panel: A Meta-analysis.	JAMA Neurol
alzheimer disease	34122051	Wang H	2021-05-28	Similar Genetic Architecture of Alzheimer's Disease and Differential <i>APOE</i> Effect Between Sexes.	Front Aging Neurosci
alzheimer disease	34011927	Park JH	2021-05-19	Novel Alzheimer's disease risk variants identified based on whole-genome sequencing of APOE ε4 carriers.	Transl Psychiatry
alzheimer disease	34099642	de Rojas I	2021-06-07	Common variants in Alzheimer's disease and risk stratification by polygenic risk scores.	Nat Commun
alzheimer disease	34336000	Li L	2021-07-14	Use of Deep-Learning Genomics to Discriminate Healthy Individuals from Those with Alzheimer's Disease or Mild Cognitive Impairment.	Behav Neurol
alzheimer disease	34743297	Kulminski AM	2021-11-06	Pleiotropic predisposition to Alzheimer's disease and educational attainment: insights from the summary statistics analysis.	Geroscience
alzheimer disease	35379992	Bellenguez C	2022-04-04	New insights into the genetic etiology of Alzheimer's disease and related dementias.	Nat Genet
alzheimer disease	34662886	Backman JD	2021-10-18	Exome sequencing and analysis of 454,787 UK Biobank participants.	Nature
alzheimer disease	35770850	Chung J	2022-06-30	Genome-wide association and multi-omics studies identify MGMT as a novel risk gene for Alzheimer's disease among women.	Alzheimers Dement
alzheimer disease	35589863	Gouveia C	2022-05-19	Genome-wide association of polygenic risk extremes for Alzheimer's disease in the UK Biobank.	Sci Rep
alzheimer disease	35879306	Hou J	2022-07-25	Polygenic resilience scores capture protective genetic effects for Alzheimer's disease.	Transl Psychiatry
alzheimer disease	35851147	Adewuyi EO	2022-07-18	A large-scale genome-wide cross-trait analysis reveals shared genetic architecture between Alzheimer's disease and gastrointestinal tract disorders.	Commun Biol
alzheimer disease	35977442	Bracher-Smith M	2022-07-29	Whole genome analysis in APOE4 homozygotes identifies the DAB1-RELN pathway in Alzheimer's disease pathogenesis.	Neurobiol Aging

## Sheet: Table S2 PANX1 interactome
Table S2: Full list of PANX1-interacting proteins identified in mouse N2a cells
Accession_id	Accession_description
Q64433|CH10_MOUSE	10 kDa heat shock protein, mitochondrial OS=Mus musculus GN=Hspe1 PE=1 SV=2
Q9CQV8|1433B_MOUSE	14-3-3 protein beta/alpha OS=Mus musculus GN=Ywhab PE=1 SV=3
O70456|1433S_MOUSE	14-3-3 protein sigma OS=Mus musculus GN=Sfn PE=1 SV=1
O35083|PLCA_MOUSE	1-acyl-sn-glycerol-3-phosphate acyltransferase alpha OS=Mus musculus GN=Agpat1 PE=2 SV=1
P62192|PRS4_MOUSE	26S protease regulatory subunit 4 OS=Mus musculus GN=Psmc1 PE=1 SV=1
O88685|PRS6A_MOUSE	26S protease regulatory subunit 6A OS=Mus musculus GN=Psmc3 PE=2 SV=1
P62196|PRS8_MOUSE	26S protease regulatory subunit 8 OS=Mus musculus GN=Psmc5 PE=1 SV=1
Q3TXS7|PSMD1_MOUSE	26S proteasome non-ATPase regulatory subunit 1 OS=Mus musculus GN=Psmd1 PE=1 SV=1
Q9D8W5|PSD12_MOUSE	26S proteasome non-ATPase regulatory subunit 12 OS=Mus musculus GN=Psmd12 PE=2 SV=3
P14685|PSMD3_MOUSE	26S proteasome non-ATPase regulatory subunit 3 OS=Mus musculus GN=Psmd3 PE=2 SV=2
O35226|PSMD4_MOUSE	26S proteasome non-ATPase regulatory subunit 4 OS=Mus musculus GN=Psmd4 PE=1 SV=1
Q99JI4|PSMD6_MOUSE	26S proteasome non-ATPase regulatory subunit 6 OS=Mus musculus GN=Psmd6 PE=2 SV=1
Q8JZV9|BDH2_MOUSE	3-hydroxybutyrate dehydrogenase type 2 OS=Mus musculus GN=Bdh2 PE=1 SV=1
P62281|RS11_MOUSE	40S ribosomal protein S11 OS=Mus musculus GN=Rps11 PE=2 SV=3
P62245|RS15A_MOUSE	40S ribosomal protein S15a OS=Mus musculus GN=Rps15a PE=2 SV=2
P62270|RS18_MOUSE	40S ribosomal protein S18 OS=Mus musculus GN=Rps18 PE=2 SV=3
P97351|RS3A_MOUSE	40S ribosomal protein S3a OS=Mus musculus GN=Rps3a PE=1 SV=3
P62754|RS6_MOUSE	40S ribosomal protein S6 OS=Mus musculus GN=Rps6 PE=1 SV=1
Q6ZWN5|RS9_MOUSE	40S ribosomal protein S9 OS=Mus musculus GN=Rps9 PE=2 SV=3
P14206|RSSA_MOUSE	40S ribosomal protein SA OS=Mus musculus GN=Rpsa PE=1 SV=4
Q9JM14|NT5C_MOUSE	5'(3')-deoxyribonucleotidase, cytosolic type OS=Mus musculus GN=Nt5c PE=1 SV=1
P97789|XRN1_MOUSE	5'-3' exoribonuclease 1 OS=Mus musculus GN=Xrn1 PE=1 SV=1
Q9DBR1|XRN2_MOUSE	5'-3' exoribonuclease 2 OS=Mus musculus GN=Xrn2 PE=1 SV=1
P56379|68MP_MOUSE	6.8 kDa mitochondrial proteolipid OS=Mus musculus GN=Mp68 PE=2 SV=1
P63038|CH60_MOUSE	60 kDa heat shock protein, mitochondrial OS=Mus musculus GN=Hspd1 PE=1 SV=1
P14869|RLA0_MOUSE	60S acidic ribosomal protein P0 OS=Mus musculus GN=Rplp0 PE=1 SV=3
P99027|RLA2_MOUSE	60S acidic ribosomal protein P2 OS=Mus musculus GN=Rplp2 PE=1 SV=3
P47963|RL13_MOUSE	60S ribosomal protein L13 OS=Mus musculus GN=Rpl13 PE=2 SV=3
P35980|RL18_MOUSE	60S ribosomal protein L18 OS=Mus musculus GN=Rpl18 PE=2 SV=3
P62717|RL18A_MOUSE	60S ribosomal protein L18a OS=Mus musculus GN=Rpl18a PE=1 SV=1
P62717|RL18A_MOUSE	60S ribosomal protein L18a OS=Mus musculus GN=Rpl18a PE=1 SV=1
O09167|RL21_MOUSE	60S ribosomal protein L21 OS=Mus musculus GN=Rpl21 PE=2 SV=3
P67984|RL22_MOUSE	60S ribosomal protein L22 OS=Mus musculus GN=Rpl22 PE=2 SV=2
P41105|RL28_MOUSE	60S ribosomal protein L28 OS=Mus musculus GN=Rpl28 PE=1 SV=2
P61514|RL37A_MOUSE	60S ribosomal protein L37a OS=Mus musculus GN=Rpl37a PE=2 SV=2
Q9D8E6|RL4_MOUSE	60S ribosomal protein L4 OS=Mus musculus GN=Rpl4 PE=1 SV=3
P12970|RL7A_MOUSE	60S ribosomal protein L7a OS=Mus musculus GN=Rpl7a PE=2 SV=2
P51410|RL9_MOUSE	60S ribosomal protein L9 OS=Mus musculus GN=Rpl9 PE=2 SV=2
P12382|K6PL_MOUSE	6-phosphofructokinase, liver type OS=Mus musculus GN=Pfkl PE=1 SV=3
O88455|DHCR7_MOUSE	7-dehydrocholesterol reductase OS=Mus musculus GN=Dhcr7 PE=2 SV=1
P20782|ACHE_MOUSE	Acetylcholine receptor subunit epsilon OS=Mus musculus GN=Chrne PE=2 SV=1
Q8CAY6|THIC_MOUSE	Acetyl-CoA acetyltransferase, cytosolic OS=Mus musculus GN=Acat2 PE=1 SV=2
Q8QZT1|THIL_MOUSE	Acetyl-CoA acetyltransferase, mitochondrial OS=Mus musculus GN=Acat1 PE=1 SV=1
P58242|ASM3B_MOUSE	Acid sphingomyelinase-like phosphodiesterase 3b OS=Mus musculus GN=Smpdl3b PE=1 SV=1
O35381|AN32A_MOUSE	Acidic leucine-rich nuclear phosphoprotein 32 family member A OS=Mus musculus GN=Anp32a PE=1 SV=1
Q9EST5|AN32B_MOUSE	Acidic leucine-rich nuclear phosphoprotein 32 family member B OS=Mus musculus GN=Anp32b PE=1 SV=1
P68033|ACTC_MOUSE	Actin, alpha cardiac muscle 1 OS=Mus musculus GN=Actc1 PE=1 SV=1
Q9CPW4|ARPC5_MOUSE	Actin-related protein 2/3 complex subunit 5 OS=Mus musculus GN=Arpc5 PE=2 SV=3
Q9D898|ARP5L_MOUSE	Actin-related protein 2/3 complex subunit 5-like protein OS=Mus musculus GN=Arpc5l PE=1 SV=1
Q99JY9|ARP3_MOUSE	Actin-related protein 3 OS=Mus musculus GN=Actr3 PE=1 SV=3
Q641P0|ARP3B_MOUSE	Actin-related protein 3B OS=Mus musculus GN=Actr3b PE=2 SV=1
P11031|TCP4_MOUSE	Activated RNA polymerase II transcriptional coactivator p15 OS=Mus musculus GN=Sub1 PE=1 SV=3
P13011|ACOD2_MOUSE	Acyl-CoA desaturase 2 OS=Mus musculus GN=Scd2 PE=2 SV=1
Q5XG73|ACBD5_MOUSE	Acyl-CoA-binding domain-containing protein 5 OS=Mus musculus GN=Acbd5 PE=1 SV=1
Q9R0X2|ADEC1_MOUSE	ADAM DEC1 OS=Mus musculus GN=Adamdec1 PE=2 SV=1
Q9WTP6|KAD2_MOUSE	Adenylate kinase 2, mitochondrial OS=Mus musculus GN=Ak2 PE=1 SV=5
P54822|PUR8_MOUSE	Adenylosuccinate lyase OS=Mus musculus GN=Adsl PE=2 SV=1
Q640N1|AEBP1_MOUSE	Adipocyte enhancer-binding protein 1 OS=Mus musculus GN=Aebp1 PE=1 SV=1
P51881|ADT2_MOUSE	ADP/ATP translocase 2 OS=Mus musculus GN=Slc25a5 PE=1 SV=3
P61205|ARF3_MOUSE	ADP-ribosylation factor 3 OS=Mus musculus GN=Arf3 PE=2 SV=2
P84084|ARF5_MOUSE	ADP-ribosylation factor 5 OS=Mus musculus GN=Arf5 PE=2 SV=2
Q9CQW2|ARL8B_MOUSE	ADP-ribosylation factor-like protein 8B OS=Mus musculus GN=Arl8b PE=2 SV=1
Q9QZQ1|AFAD_MOUSE	Afadin OS=Mus musculus GN=Mllt4 PE=1 SV=3
A2ASQ1|AGRIN_MOUSE	Agrin OS=Mus musculus GN=Agrn PE=2 SV=1
Q80Y20|ALKB8_MOUSE	Alkylated DNA repair protein alkB homolog 8 OS=Mus musculus GN=Alkbh8 PE=2 SV=1
Q7TPR4|ACTN1_MOUSE	Alpha-actinin-1 OS=Mus musculus GN=Actn1 PE=2 SV=1
P61164|ACTZ_MOUSE	Alpha-centractin OS=Mus musculus GN=Actr1a PE=2 SV=1
P60840|ENSA_MOUSE	Alpha-endosulfine OS=Mus musculus GN=Ensa PE=1 SV=1
Q6PAM1|TXLNA_MOUSE	Alpha-taxilin OS=Mus musculus GN=Txlna PE=2 SV=1
Q9R0Y1|ACCN5_MOUSE	Amiloride-sensitive cation channel 5 OS=Mus musculus GN=Accn5 PE=2 SV=1
O35841|API5_MOUSE	Apoptosis inhibitor 5 OS=Mus musculus GN=Api5 PE=2 SV=1
Q9JIX8|ACINU_MOUSE	Apoptotic chromatin condensation inducer in the nucleus OS=Mus musculus GN=Acin1 PE=1 SV=2
Q7SIG6|ASAP2_MOUSE	Arf-GAP with SH3 domain, ANK repeat and PH domain-containing protein 2 OS=Mus musculus GN=Asap2 PE=1 SV=3
Q7TQH0|ATX2L_MOUSE	Ataxin-2-like protein OS=Mus musculus GN=Atxn2l PE=1 SV=1
P56135|ATPK_MOUSE	ATP synthase subunit f, mitochondrial OS=Mus musculus GN=Atp5j2 PE=1 SV=3
Q8K363|DDX18_MOUSE	ATP-dependent RNA helicase DDX18 OS=Mus musculus GN=Ddx18 PE=2 SV=1
A2A4P0|DHX8_MOUSE	ATP-dependent RNA helicase DHX8 OS=Mus musculus GN=Dhx8 PE=2 SV=1
Q91YN9|BAG2_MOUSE	BAG family molecular chaperone regulator 2 OS=Mus musculus GN=Bag2 PE=1 SV=1
Q8R5C5|ACTY_MOUSE	Beta-centractin OS=Mus musculus GN=Actr1b PE=1 SV=1
Q8CGC7|SYEP_MOUSE	Bifunctional aminoacyl-tRNA synthetase OS=Mus musculus GN=Eprs PE=2 SV=3
Q91ZU6|BPA1_MOUSE	Bullous pemphigoid antigen 1 OS=Mus musculus GN=Dst PE=1 SV=1
Q6PFX6|CAD24_MOUSE	Cadherin-24 OS=Mus musculus GN=Cdh24 PE=2 SV=1
P28652|KCC2B_MOUSE	Calcium/calmodulin-dependent protein kinase type II subunit beta OS=Mus musculus GN=Camk2b PE=1 SV=2
Q8C1B1|CAMP2_MOUSE	Calmodulin-regulated spectrin-associated Protein 2 OS=Mus musculus GN=Camsap1l1 PE=1 SV=3
Q8C1B1|CAMP2_MOUSE	Calmodulin-regulated spectrin-associated protein 2 OS=Mus musculus GN=Camsap1l1 PE=1 SV=3
P35564|CALX_MOUSE	Calnexin OS=Mus musculus GN=Canx PE=1 SV=1
Q9Z0H8|CLIP2_MOUSE	CAP-Gly domain-containing linker protein 2 OS=Mus musculus GN=Clip2 PE=1 SV=2
Q80V53|CHSTE_MOUSE	Carbohydrate sulfotransferase 14 OS=Mus musculus GN=Chst14 PE=2 SV=2
Q80WV3|CHST2_MOUSE	Carbohydrate sulfotransferase 2 OS=Mus musculus GN=Chst2 PE=2 SV=2
Q8CI85|CAH12_MOUSE	Carbonic anhydrase 12 OS=Mus musculus GN=Ca12 PE=2 SV=1
Q8R555|CRAC1_MOUSE	Cartilage acidic protein 1 OS=Mus musculus GN=Crtac1 PE=2 SV=1
Q9JL21|CCR10_MOUSE	C-C chemokine receptor type 10 OS=Mus musculus GN=Ccr10 PE=1 SV=1
Q6ZQ08|CNOT1_MOUSE	CCR4-NOT transcription complex subunit 1 OS=Mus musculus GN=Cnot1 PE=1 SV=2
Q9JKC6|CEND_MOUSE	Cell cycle exit and neuronal differentiation protein 1 OS=Mus musculus GN=Cend1 PE=1 SV=1
Q08288|LYAR_MOUSE	Cell growth-regulating nucleolar protein OS=Mus musculus GN=Lyar PE=1 SV=2
Q9DBS8|POC5_MOUSE	Centrosomal protein POC5 OS=Mus musculus GN=Poc5 PE=1 SV=1
Q9D7S9|CHMP5_MOUSE	Charged multivesicular body protein 5 OS=Mus musculus GN=Chmp5 PE=2 SV=1
Q03059|CLAT_MOUSE	Choline O-acetyltransferase OS=Mus musculus GN=Chat PE=2 SV=2
Q03059|CLAT_MOUSE	Choline O-acetyltransferase OS=Mus musculus GN=Chat PE=2 SV=2
Q6ZQ11|CHSS1_MOUSE	Chondroitin sulfate synthase 1 OS=Mus musculus GN=Chsy1 PE=2 SV=2
Q6ZQ11|CHSS1_MOUSE	Chondroitin sulfate synthase 1 OS=Mus musculus GN=Chsy1 PE=2 SV=2
A2AJK6|CHD7_MOUSE	Chromodomain-helicase-DNA-binding protein 7 OS=Mus musculus GN=Chd7 PE=2 SV=1
O08785|CLOCK_MOUSE	Circadian locomoter output cycles protein kaput OS=Mus musculus GN=Clock PE=1 SV=1
O08585|CLCA_MOUSE	Clathrin light chain A OS=Mus musculus GN=Clta PE=1 SV=1
Q9CQF3|CPSF5_MOUSE	Cleavage and polyadenylation specificity factor subunit 5 OS=Mus musculus GN=Nudt21 PE=2 SV=1
Q6NVF9|CPSF6_MOUSE	Cleavage and polyadenylation specificity factor subunit 6 OS=Mus musculus GN=Cpsf6 PE=1 SV=1
Q8C7E9|CSTFT_MOUSE	Cleavage stimulation factor subunit 2 tau variant OS=Mus musculus GN=Cstf2t PE=1 SV=2
Q8BRT1|CLAP2_MOUSE	CLIP-associating protein 2 OS=Mus musculus GN=Clasp2 PE=1 SV=1
O55029|COPB2_MOUSE	Coatomer subunit beta' OS=Mus musculus GN=Copb2 PE=2 SV=2
Q9QXK3|COPG2_MOUSE	Coatomer subunit gamma-2 OS=Mus musculus GN=Copg2 PE=2 SV=1
P45591|COF2_MOUSE	Cofilin-2 OS=Mus musculus GN=Cfl2 PE=1 SV=1
Q3UX62|CC114_MOUSE	Coiled-coil domain-containing protein 114 OS=Mus musculus GN=Ccdc114 PE=2 SV=1
Q14B48|CC129_MOUSE	Coiled-coil domain-containing protein 129 OS=Mus musculus GN=Ccdc129 PE=2 SV=1
Q60847|COCA1_MOUSE	Collagen alpha-1(XII) chain OS=Mus musculus GN=Col12a1 PE=2 SV=3
Q8K2Z4|CND1_MOUSE	Condensin complex subunit 1 OS=Mus musculus GN=Ncapd2 PE=1 SV=2
O88543|CSN3_MOUSE	COP9 signalosome complex subunit 3 OS=Mus musculus GN=Cops3 PE=1 SV=3
Q3UMF0|COBL1_MOUSE	Cordon-bleu protein-like 1 OS=Mus musculus GN=Cobll1 PE=1 SV=2
Q8BH44|COR2B_MOUSE	Coronin-2B OS=Mus musculus GN=Coro2b PE=2 SV=2
Q920M5|CORO6_MOUSE	Coronin-6 OS=Mus musculus GN=Coro6 PE=2 SV=1
Q9R194|CRY2_MOUSE	Cryptochrome-2 OS=Mus musculus GN=Cry2 PE=1 SV=1
P97315|CSRP1_MOUSE	Cysteine and glycine-rich protein 1 OS=Mus musculus GN=Csrp1 PE=1 SV=3
P97314|CSRP2_MOUSE	Cysteine and glycine-rich protein 2 OS=Mus musculus GN=Csrp2 PE=1 SV=3
Q9CQ69|QCR8_MOUSE	Cytochrome b-c1 complex subunit 8 OS=Mus musculus GN=Uqcrq PE=1 SV=3
Q9JHU4|DYHC1_MOUSE	Cytoplasmic dynein 1 heavy chain 1 OS=Mus musculus GN=Dync1h1 PE=1 SV=1
Q61753|SERA_MOUSE	D-3-phosphoglycerate dehydrogenase OS=Mus musculus GN=Phgdh PE=1 SV=3
Q61753|SERA_MOUSE	D-3-phosphoglycerate dehydrogenase OS=Mus musculus GN=Phgdh PE=1 SV=3
Q5SS00|ZDBF2_MOUSE	DBF4-type zinc finger-containing protein 2 homolog OS=Mus musculus GN=Zdbf2 PE=2 SV=1
Q8BZN6|DOC10_MOUSE	Dedicator of cytokinesis protein 10 OS=Mus musculus GN=Dock10 PE=1 SV=3
P49183|DNAS1_MOUSE	Deoxyribonuclease-1 OS=Mus musculus GN=Dnase1 PE=2 SV=2
P97427|DPYL1_MOUSE	Dihydropyrimidinase-related protein 1 OS=Mus musculus GN=Crmp1 PE=1 SV=1
O08553|DPYL2_MOUSE	Dihydropyrimidinase-related protein 2 OS=Mus musculus GN=Dpysl2 PE=1 SV=2
Q62188|DPYL3_MOUSE	Dihydropyrimidinase-related protein 3 OS=Mus musculus GN=Dpysl3 PE=1 SV=1
Q9CR25|DPH2_MOUSE	Diphthamide biosynthesis protein 2 OS=Mus musculus GN=Dph2 PE=1 SV=1
Q8C0S1|DI3L1_MOUSE	DIS3-like exonuclease 1 OS=Mus musculus GN=Dis3l PE=2 SV=2
Q8K4R9|DLGP5_MOUSE	Disks large-associated protein 5 OS=Mus musculus GN=Dlgap5 PE=1 SV=2
Q3U1J4|DDB1_MOUSE	DNA damage-binding protein 1 OS=Mus musculus GN=Ddb1 PE=1 SV=2
P52431|DPOD1_MOUSE	DNA polymerase delta catalytic subunit OS=Mus musculus GN=Pold1 PE=1 SV=1
Q7TQ07|DPOLN_MOUSE	DNA polymerase nu OS=Mus musculus GN=Poln PE=2 SV=2
P49718|MCM5_MOUSE	DNA replication licensing factor MCM5 OS=Mus musculus GN=Mcm5 PE=2 SV=1
Q9JKB3|DBPA_MOUSE	DNA-binding protein A OS=Mus musculus GN=Csda PE=1 SV=2
P63037|DNJA1_MOUSE	DnaJ homolog subfamily A member 1 OS=Mus musculus GN=Dnaja1 PE=1 SV=1
Q9JMC3|DNJA4_MOUSE	DnaJ homolog subfamily A member 4 OS=Mus musculus GN=Dnaja4 PE=2 SV=1
Q3TAE8|ALG6_MOUSE	Dolichyl pyrophosphate Man9GlcNAc2 alpha-1,3-glucosyltransferase OS=Mus musculus GN=Alg6 PE=2 SV=1
Q62418|DBNL_MOUSE	Drebrin-like protein OS=Mus musculus GN=Dbnl PE=1 SV=2
Q7TPV2|DZIP3_MOUSE	E3 ubiquitin-protein ligase DZIP3 OS=Mus musculus GN=Dzip3 PE=2 SV=2
Q62191|RO52_MOUSE	E3 ubiquitin-protein ligase TRIM21 OS=Mus musculus GN=Trim21 PE=1 SV=1
A2AN08|UBR4_MOUSE	E3 ubiquitin-protein ligase UBR4 OS=Mus musculus GN=Ubr4 PE=1 SV=1
Q91V17|ZNRF1_MOUSE	E3 ubiquitin-protein ligase ZNRF1 OS=Mus musculus GN=Znrf1 PE=1 SV=1
P70372|ELAV1_MOUSE	ELAV-like protein 1 OS=Mus musculus GN=Elavl1 PE=1 SV=1
Q9DCW4|ETFB_MOUSE	Electron transfer flavoprotein subunit beta OS=Mus musculus GN=Etfb PE=1 SV=3
Q9D8N0|EF1G_MOUSE	Elongation factor 1-gamma OS=Mus musculus GN=Eef1g PE=1 SV=3
P58252|EF2_MOUSE	Elongation factor 2 OS=Mus musculus GN=Eef2 PE=1 SV=2
Q8C0D5|ETUD1_MOUSE	Elongation factor Tu GTP-binding domain-containing protein 1 OS=Mus musculus GN=Eftud1 PE=2 SV=1
P97481|EPAS1_MOUSE	Endothelial PAS domain-containing protein 1 OS=Mus musculus GN=Epas1 PE=1 SV=2
Q8R0W0|EPIPL_MOUSE	Epiplakin OS=Mus musculus GN=Eppk1 PE=1 SV=2
Q9CQM2|ERD22_MOUSE	ER lumen protein retaining receptor 2 OS=Mus musculus GN=Kdelr2 PE=2 SV=1
P60843|IF4A1_MOUSE	Eukaryotic initiation factor 4A-I OS=Mus musculus GN=Eif4a1 PE=2 SV=1
Q91VC3|IF4A3_MOUSE	Eukaryotic initiation factor 4A-III OS=Mus musculus GN=Eif4a3 PE=1 SV=3
Q8BWY3|ERF1_MOUSE	Eukaryotic peptide chain release factor subunit 1 OS=Mus musculus GN=Etf1 PE=1 SV=4
Q8JZQ9|EIF3B_MOUSE	Eukaryotic translation initiation factor 3 subunit B OS=Mus musculus GN=Eif3b PE=1 SV=1
Q91WK2|EIF3H_MOUSE	Eukaryotic translation initiation factor 3 subunit H OS=Mus musculus GN=Eif3h PE=1 SV=1
Q6NZJ6|IF4G1_MOUSE	Eukaryotic translation initiation factor 4 gamma 1 OS=Mus musculus GN=Eif4g1 PE=1 SV=1
Q6NZJ6|IF4G1_MOUSE	Eukaryotic translation initiation factor 4 gamma 1 OS=Mus musculus GN=Eif4g1 PE=1 SV=1
Q62448|IF4G2_MOUSE	Eukaryotic translation initiation factor 4 gamma 2 OS=Mus musculus GN=Eif4g2 PE=1 SV=2
Q8BMB3|IF4E2_MOUSE	Eukaryotic translation initiation factor 4E type 2 OS=Mus musculus GN=Eif4e2 PE=1 SV=1
P63242|IF5A1_MOUSE	Eukaryotic translation initiation factor 5A-1 OS=Mus musculus GN=Eif5a PE=1 SV=2
Q6PGF7|EXOC8_MOUSE	Exocyst complex component 8 OS=Mus musculus GN=Exoc8 PE=1 SV=1
P56960|EXOSX_MOUSE	Exosome component 10 OS=Mus musculus GN=Exosc10 PE=1 SV=1
Q9ERK4|XPO2_MOUSE	Exportin-2 OS=Mus musculus GN=Cse1l PE=2 SV=1
Q9ESJ0|XPO4_MOUSE	Exportin-4 OS=Mus musculus GN=Xpo4 PE=1 SV=1
Q924C1|XPO5_MOUSE	Exportin-5 OS=Mus musculus GN=Xpo5 PE=2 SV=1
Q9CRT8|XPOT_MOUSE	Exportin-T OS=Mus musculus GN=Xpot PE=2 SV=3
P47753|CAZA1_MOUSE	F-actin-capping protein subunit alpha-1 OS=Mus musculus GN=Capza1 PE=1 SV=4
Q9QZM8|FBX17_MOUSE	F-box only protein 17 OS=Mus musculus GN=Fbxo17 PE=2 SV=2
A2ARZ3|FSIP2_MOUSE	Fibrous sheath-interacting protein 2 OS=Mus musculus GN=Fsip2 PE=1 SV=3
Q6P6L0|FIL1L_MOUSE	Filamin A-interacting protein 1-like OS=Mus musculus GN=Filip1l PE=1 SV=2
Q9CS72|FLIP1_MOUSE	Filamin-A-interacting protein 1 OS=Mus musculus GN=Filip1 PE=1 SV=2
Q9WTJ4|FIZ1_MOUSE	Flt3-interacting zinc finger protein 1 OS=Mus musculus GN=Fiz1 PE=1 SV=1
P97807|FUMH_MOUSE	Fumarate hydratase, mitochondrial OS=Mus musculus GN=Fh PE=1 SV=2
O08573|LEG9_MOUSE	Galectin-9 OS=Mus musculus GN=Lgals9 PE=1 SV=1
P17183|ENOG_MOUSE	Gamma-enolase OS=Mus musculus GN=Eno2 PE=1 SV=2
P58854|GCP3_MOUSE	Gamma-tubulin complex component 3 OS=Mus musculus GN=Tubgcp3 PE=2 SV=2
P58854|GCP3_MOUSE	Gamma-tubulin complex component 3 OS=Mus musculus GN=Tubgcp3 PE=2 SV=2
P56481|GASR_MOUSE	Gastrin/cholecystokinin type B receptor OS=Mus musculus GN=Cckbr PE=2 SV=1
P13020|GELS_MOUSE	Gelsolin OS=Mus musculus GN=Gsn PE=1 SV=3
Q6PGG2|GMIP_MOUSE	GEM-interacting protein OS=Mus musculus GN=Gmip PE=1 SV=1
P03995|GFAP_MOUSE	Glial fibrillary acidic protein OS=Mus musculus GN=Gfap PE=1 SV=4
P03995|GFAP_MOUSE	Glial fibrillary acidic protein OS=Mus musculus GN=Gfap PE=1 SV=4
Q8VI38|GBGT1_MOUSE	Globoside alpha-1,3-N-acetylgalactosaminyltransferase 1 OS=Mus musculus GN=Gbgt1 PE=2 SV=2
Q00612|G6PD1_MOUSE	Glucose-6-phosphate 1-dehydrogenase X OS=Mus musculus GN=G6pdx PE=1 SV=3
Q03391|NMDE4_MOUSE	Glutamate [NMDA] receptor subunit epsilon-4 OS=Mus musculus GN=Grin2d PE=1 SV=2
P16406|AMPE_MOUSE	Glutamyl aminopeptidase OS=Mus musculus GN=Enpep PE=1 SV=1
Q9CZD3|SYG_MOUSE	Glycyl-tRNA synthetase OS=Mus musculus GN=Gars PE=1 SV=1
Q91XA2|GOLM1_MOUSE	Golgi membrane protein 1 OS=Mus musculus GN=Golm1 PE=1 SV=1
Q91VW5|GOGA4_MOUSE	Golgin subfamily A member 4 OS=Mus musculus GN=Golga4 PE=1 SV=2
P28798|GRN_MOUSE	Granulins OS=Mus musculus GN=Grn PE=1 SV=2
Q8CHG3|GCC2_MOUSE	GRIP and coiled-coil domain-containing protein 2 OS=Mus musculus GN=Gcc2 PE=1 SV=2
P08556|RASN_MOUSE	GTPase NRas OS=Mus musculus GN=Nras PE=2 SV=1
P62880|GBB2_MOUSE	Guanine nucleotide-binding protein G(I)/G(S)/G(T) subunit beta-2 OS=Mus musculus GN=Gnb2 PE=1 SV=3
Q8CGK7|GNAL_MOUSE	Guanine nucleotide-binding protein G(olf) subunit alpha OS=Mus musculus GN=Gnal PE=1 SV=1
P21278|GNA11_MOUSE	Guanine nucleotide-binding protein subunit alpha-11 OS=Mus musculus GN=Gna11 PE=1 SV=1
P27600|GNA12_MOUSE	Guanine nucleotide-binding protein subunit alpha-12 OS=Mus musculus GN=Gna12 PE=1 SV=3
P27601|GNA13_MOUSE	Guanine nucleotide-binding protein subunit alpha-13 OS=Mus musculus GN=Gna13 PE=1 SV=1
P68040|GBLP_MOUSE	Guanine nucleotide-binding protein subunit beta-2-like 1 OS=Mus musculus GN=Gnb2l1 PE=1 SV=3
P36916|GNL1_MOUSE	Guanine nucleotide-binding protein-like 1 OS=Mus musculus GN=Gnl1 PE=1 SV=3
Q99M31|HSP7E_MOUSE	Heat shock 70 kDa protein 14 OS=Mus musculus GN=Hspa14 PE=2 SV=2
P17879|HS71B_MOUSE	Heat shock 70 kDa protein 1B OS=Mus musculus GN=Hspa1b PE=1 SV=3
P17879|HS71B_MOUSE	Heat shock 70 kDa protein 1B OS=Mus musculus GN=Hspa1b PE=1 SV=3
P16627|HS71L_MOUSE	Heat shock 70 kDa protein 1-like OS=Mus musculus GN=Hspa1l PE=2 SV=4
P16627|HS71L_MOUSE	Heat shock 70 kDa protein 1-like OS=Mus musculus GN=Hspa1l PE=2 SV=4
P48722|HS74L_MOUSE	Heat shock 70 kDa protein 4L OS=Mus musculus GN=Hspa4l PE=1 SV=2
P17156|HSP72_MOUSE	Heat shock-related 70 kDa protein 2 OS=Mus musculus GN=Hspa2 PE=1 SV=1
Q9R257|HEBP1_MOUSE	Heme-binding protein 1 OS=Mus musculus GN=Hebp1 PE=1 SV=1
Q99020|ROAA_MOUSE	Heterogeneous nuclear ribonucleoprotein A/B OS=Mus musculus GN=Hnrnpab PE=1 SV=1
Q9Z130|HNRDL_MOUSE	Heterogeneous nuclear ribonucleoprotein D-like OS=Mus musculus GN=Hnrpdl PE=1 SV=1
P70333|HNRH2_MOUSE	Heterogeneous nuclear ribonucleoprotein H2 OS=Mus musculus GN=Hnrnph2 PE=1 SV=1
P61979|HNRPK_MOUSE	Heterogeneous nuclear ribonucleoprotein K OS=Mus musculus GN=Hnrnpk PE=1 SV=1
Q8R081|HNRPL_MOUSE	Heterogeneous nuclear ribonucleoprotein L OS=Mus musculus GN=Hnrnpl PE=1 SV=2
O08528|HXK2_MOUSE	Hexokinase-2 OS=Mus musculus GN=Hk2 PE=1 SV=1
O54879|HMGB3_MOUSE	High mobility group protein B3 OS=Mus musculus GN=Hmgb3 PE=2 SV=3
P70288|HDAC2_MOUSE	Histone deacetylase 2 OS=Mus musculus GN=Hdac2 PE=1 SV=1
P10922|H10_MOUSE	Histone H1.0 OS=Mus musculus GN=H1f0 PE=2 SV=4
P15864|H12_MOUSE	Histone H1.2 OS=Mus musculus GN=Hist1h1c PE=1 SV=2
Q07133|H1T_MOUSE	Histone H1t OS=Mus musculus GN=Hist1h1t PE=2 SV=4
Q6GSS7|H2A2A_MOUSE	Histone H2A type 2-A OS=Mus musculus GN=Hist2h2aa1 PE=1 SV=3
Q6GSS7|H2A2A_MOUSE	Histone H2A type 2-A OS=Mus musculus GN=Hist2h2aa1 PE=1 SV=3
Q64522|H2A2B_MOUSE	Histone H2A type 2-B OS=Mus musculus GN=Hist2h2ab PE=1 SV=3
Q8BFU2|H2A3_MOUSE	Histone H2A type 3 OS=Mus musculus GN=Hist3h2a PE=1 SV=3
P27661|H2AX_MOUSE	Histone H2A.x OS=Mus musculus GN=H2afx PE=1 SV=2
P0C0S6|H2AZ_MOUSE	Histone H2A.Z OS=Mus musculus GN=H2afz PE=1 SV=2
Q6ZWY9|H2B1C_MOUSE	Histone H2B type 1-C/E/G OS=Mus musculus GN=Hist1h2bc PE=1 SV=3
P10854|H2B1M_MOUSE	Histone H2B type 1-M OS=Mus musculus GN=Hist1h2bm PE=1 SV=2
P84244|H33_MOUSE	Histone H3.3 OS=Mus musculus GN=H3f3a PE=1 SV=2
P62806|H4_MOUSE	Histone H4 OS=Mus musculus GN=Hist1h4a PE=1 SV=2
Q60973|RBBP7_MOUSE	Histone-binding protein RBBP7 OS=Mus musculus GN=Rbbp7 PE=1 SV=1
Q8BRH4|MLL3_MOUSE	Histone-lysine N-methyltransferase MLL3 OS=Mus musculus GN=Mll3 PE=2 SV=2
O88974|SETB1_MOUSE	Histone-lysine N-methyltransferase SETDB1 OS=Mus musculus GN=Setdb1 PE=1 SV=1
O88974|SETB1_MOUSE	Histone-lysine N-methyltransferase SETDB1 OS=Mus musculus GN=Setdb1 PE=1 SV=1
P54310|LIPS_MOUSE	Hormone-sensitive lipase OS=Mus musculus GN=Lipe PE=2 SV=2
Q99L47|F10A1_MOUSE	Hsc70-interacting protein OS=Mus musculus GN=St13 PE=2 SV=1
Q8VD75|HIP1_MOUSE	Huntingtin-interacting protein 1 OS=Mus musculus GN=Hip1 PE=1 SV=2
Q61647|HAS1_MOUSE	Hyaluronan synthase 1 OS=Mus musculus GN=Has1 PE=1 SV=1
Q60766|IRGM1_MOUSE	Immunity-related GTPase family M protein 1 OS=Mus musculus GN=Irgm1 PE=1 SV=1
Q60960|IMA1_MOUSE	Importin subunit alpha-1 OS=Mus musculus GN=Kpna1 PE=1 SV=2
O35345|IMA7_MOUSE	Importin subunit alpha-7 OS=Mus musculus GN=Kpna6 PE=1 SV=2
P70168|IMB1_MOUSE	Importin subunit beta-1 OS=Mus musculus GN=Kpnb1 PE=1 SV=1
Q8VI75|IPO4_MOUSE	Importin-4 OS=Mus musculus GN=Ipo4 PE=1 SV=1
Q3USB7|PLCL1_MOUSE	Inactive phospholipase C-like protein 1 OS=Mus musculus GN=Plcl1 PE=1 SV=2
Q9D819|IPYR_MOUSE	Inorganic pyrophosphatase OS=Mus musculus GN=Ppa1 PE=1 SV=1
Q80SU7|GVIN1_MOUSE	Interferon-induced very large GTPase 1 OS=Mus musculus GN=Gvin1 PE=1 SV=1
Q8CFA1|IRAK2_MOUSE	Interleukin-1 receptor-associated kinase-like 2 OS=Mus musculus GN=Irak2 PE=2 SV=2
Q8CFA1|IRAK2_MOUSE	Interleukin-1 receptor-associated kinase-like 2 OS=Mus musculus GN=Irak2 PE=2 SV=2
Q61414|K1C15_MOUSE	Keratin, type I cytoskeletal 15 OS=Mus musculus GN=Krt15 PE=1 SV=2
Q8VCW2|K1C25_MOUSE	Keratin, type I cytoskeletal 25 OS=Mus musculus GN=Krt25 PE=1 SV=1
Q99M73|KRT84_MOUSE	Keratin, type II cuticular Hb4 OS=Mus musculus GN=Krt84 PE=2 SV=1
Q9DCV7|K2C7_MOUSE	Keratin, type II cytoskeletal 7 OS=Mus musculus GN=Krt7 PE=1 SV=1
Q6NXH9|K2C73_MOUSE	Keratin, type II cytoskeletal 73 OS=Mus musculus GN=Krt73 PE=1 SV=1
Q8BGZ7|K2C75_MOUSE	Keratin, type II cytoskeletal 75 OS=Mus musculus GN=Krt75 PE=1 SV=1
P11679|K2C8_MOUSE	Keratin, type II cytoskeletal 8 OS=Mus musculus GN=Krt8 PE=1 SV=4
Q60749|KHDR1_MOUSE	KH domain-containing, RNA-binding, signal transduction-associated protein 1 OS=Mus musculus GN=Khdrbs1 PE=1 SV=2
Q61033|LAP2A_MOUSE	Lamina-associated polypeptide 2, isoforms alpha/zeta OS=Mus musculus GN=Tmpo PE=1 SV=3
P19137|LAMA1_MOUSE	Laminin subunit alpha-1 OS=Mus musculus GN=Lama1 PE=1 SV=1
Q9Z127|LAT1_MOUSE	Large neutral amino acids transporter small subunit 1 OS=Mus musculus GN=Slc7a5 PE=1 SV=1
Q8R4U7|LUZP1_MOUSE	Leucine zipper protein 1 OS=Mus musculus GN=Luzp1 PE=1 SV=2
A6H6A4|LRIQ4_MOUSE	Leucine-rich repeat and IQ domain-containing protein 4 OS=Mus musculus GN=Lrriq4 PE=2 SV=1
Q3UHC2|LRRK1_MOUSE	Leucine-rich repeat serine/threonine-protein kinase 1 OS=Mus musculus GN=Lrrk1 PE=2 SV=1
Q91YK0|LRC49_MOUSE	Leucine-rich repeat-containing protein 49 OS=Mus musculus GN=Lrrc49 PE=1 SV=1
Q61735|CD47_MOUSE	Leukocyte surface antigen CD47 OS=Mus musculus GN=Cd47 PE=1 SV=2
P58710|GGLO_MOUSE	L-gulonolactone oxidase OS=Mus musculus GN=Gulo PE=1 SV=2
Q61792|LASP1_MOUSE	LIM and SH3 domain protein 1 OS=Mus musculus GN=Lasp1 PE=1 SV=1
Q3U3R4|LMF1_MOUSE	Lipase maturation factor 1 OS=Mus musculus GN=Lmf1 PE=1 SV=1
O35711|LIPB2_MOUSE	Liprin-beta-2 OS=Mus musculus GN=Ppfibp2 PE=1 SV=3
Q9D358|PPAC_MOUSE	Low molecular weight phosphotyrosine protein phosphatase OS=Mus musculus GN=Acp1 PE=2 SV=3
Q6ZQ88|KDM1A_MOUSE	Lysine-specific histone demethylase 1A OS=Mus musculus GN=Kdm1a PE=1 SV=2
Q9D2V8|MFS10_MOUSE	Major facilitator superfamily domain-containing protein 10 OS=Mus musculus GN=Mfsd10 PE=2 SV=1
P60755|MDGA2_MOUSE	MAM domain-containing glycosylphosphatidylinositol anchor protein 2 OS=Mus musculus GN=Mdga2 PE=2 SV=1
P60755|MDGA2_MOUSE	MAM domain-containing glycosylphosphatidylinositol anchor protein 2 OS=Mus musculus GN=Mdga2 PE=2 SV=1
Q9QYH6|MAGD1_MOUSE	Melanoma-associated antigen D1 OS=Mus musculus GN=Maged1 PE=1 SV=1
P27546|MAP4_MOUSE	Microtubule-associated protein 4 OS=Mus musculus GN=Map4 PE=1 SV=3
Q61166|MARE1_MOUSE	Microtubule-associated protein RP/EB family member 1 OS=Mus musculus GN=Mapre1 PE=1 SV=3
Q9CQV6|MLP3B_MOUSE	Microtubule-associated proteins 1A/1B light chain 3B OS=Mus musculus GN=Map1lc3b PE=1 SV=3
Q3U214|MAST3_MOUSE	Microtubule-associated serine/threonine-protein kinase 3 OS=Mus musculus GN=Mast3 PE=1 SV=2
P63085|MK01_MOUSE	Mitogen-activated protein kinase 1 OS=Mus musculus GN=Mapk1 PE=1 SV=3
Q63844|MK03_MOUSE	Mitogen-activated protein kinase 3 OS=Mus musculus GN=Mapk3 PE=1 SV=5
P97820|M4K4_MOUSE	Mitogen-activated protein kinase kinase kinase kinase 4 OS=Mus musculus GN=Map4k4 PE=1 SV=1
Q9D071|MMS19_MOUSE	MMS19 nucleotide excision repair protein homolog OS=Mus musculus GN=Mms19 PE=1 SV=1
P53986|MOT1_MOUSE	Monocarboxylate transporter 1 OS=Mus musculus GN=Slc16a1 PE=1 SV=1
P57787|MOT4_MOUSE	Monocarboxylate transporter 4 OS=Mus musculus GN=Slc16a3 PE=1 SV=1
P57787|MOT4_MOUSE	Monocarboxylate transporter 4 OS=Mus musculus GN=Slc16a3 PE=1 SV=1
Q8BMD7|MORC4_MOUSE	MORC family CW-type zinc finger protein 4 OS=Mus musculus GN=Morc4 PE=2 SV=2
Q62504|MINT_MOUSE	Msx2-interacting protein OS=Mus musculus GN=Spen PE=1 SV=2
Q8JZM8|MUC4_MOUSE	Mucin-4 OS=Mus musculus GN=Muc4 PE=2 SV=1
Q5DTJ9|MYPN_MOUSE	Myopalladin OS=Mus musculus GN=Mypn PE=2 SV=2
P05977|MYL1_MOUSE	Myosin light chain 1/3, skeletal muscle isoform OS=Mus musculus GN=Myl1 PE=1 SV=2
Q60605|MYL6_MOUSE	Myosin light polypeptide 6 OS=Mus musculus GN=Myl6 PE=1 SV=3
Q91Z83|MYH7_MOUSE	Myosin-7 OS=Mus musculus GN=Myh7 PE=1 SV=1
P46735|MYO1B_MOUSE	Myosin-Ib OS=Mus musculus GN=Myo1b PE=2 SV=2
Q9QY06|MYO9B_MOUSE	Myosin-IXb OS=Mus musculus GN=Myo9b PE=1 SV=2
P21271|MYO5B_MOUSE	Myosin-Vb OS=Mus musculus GN=Myo5b PE=2 SV=2
P62774|MTPN_MOUSE	Myotrophin OS=Mus musculus GN=Mtpn PE=1 SV=2
Q8VEL2|MTMRE_MOUSE	Myotubularin-related protein 14 OS=Mus musculus GN=Mtmr14 PE=2 SV=2
P26645|MARCS_MOUSE	Myristoylated alanine-rich C-kinase substrate OS=Mus musculus GN=Marcks PE=1 SV=2
Q8K224|NAT10_MOUSE	N-acetyltransferase 10 OS=Mus musculus GN=Nat10 PE=2 SV=1
Q9DCJ5|NDUA8_MOUSE	NADH dehydrogenase [ubiquinone] 1 alpha subcomplex subunit 8 OS=Mus musculus GN=Ndufa8 PE=1 SV=3
Q91YT0|NDUV1_MOUSE	NADH dehydrogenase [ubiquinone] flavoprotein 1, mitochondrial OS=Mus musculus GN=Ndufv1 PE=1 SV=1
Q9DCN2|NB5R3_MOUSE	NADH-cytochrome b5 reductase 3 OS=Mus musculus GN=Cyb5r3 PE=1 SV=3
Q80UM3|NAA15_MOUSE	N-alpha-acetyltransferase 15, NatA auxiliary subunit OS=Mus musculus GN=Naa15 PE=1 SV=1
Q04690|NF1_MOUSE	Neurofibromin OS=Mus musculus GN=Nf1 PE=1 SV=1
Q04690|NF1_MOUSE	Neurofibromin OS=Mus musculus GN=Nf1 PE=1 SV=1
P97460|NPAS2_MOUSE	Neuronal PAS domain-containing protein 2 OS=Mus musculus GN=Npas2 PE=1 SV=1
Q99MD9|NASP_MOUSE	Nuclear autoantigenic sperm protein OS=Mus musculus GN=Nasp PE=1 SV=2
O35685|NUDC_MOUSE	Nuclear migration protein nudC OS=Mus musculus GN=Nudc PE=1 SV=1
Q6DFW4|NOP58_MOUSE	Nucleolar protein 58 OS=Mus musculus GN=Nop58 PE=1 SV=1
Q8BK62|OLFL3_MOUSE	Olfactomedin-like protein 3 OS=Mus musculus GN=Olfml3 PE=2 SV=2
Q8VGI6|OL477_MOUSE	Olfactory receptor 477 OS=Mus musculus GN=Olfr477 PE=2 SV=1
Q9JIP4|PANX1_MOUSE	Pannexin-1 OS=Mus musculus GN=Panx1 PE=1 SV=2
Q9JIP4|PANX1_MOUSE	Pannexin-1 OS=Mus musculus GN=Panx1 PE=1 SV=2
Q9JIP4|PANX1_MOUSE	Pannexin-1 OS=Mus musculus GN=Panx1 PE=1 SV=2
P24369|PPIB_MOUSE	Peptidyl-prolyl cis-trans isomerase B OS=Mus musculus GN=Ppib PE=2 SV=2
P26883|FKB1A_MOUSE	Peptidyl-prolyl cis-trans isomerase FKBP1A OS=Mus musculus GN=Fkbp1a PE=2 SV=2
P30416|FKBP4_MOUSE	Peptidyl-prolyl cis-trans isomerase FKBP4 OS=Mus musculus GN=Fkbp4 PE=1 SV=5
O55103|PRAX_MOUSE	Periaxin OS=Mus musculus GN=Prx PE=1 SV=1
Q9DBG5|PLIN3_MOUSE	Perilipin-3 OS=Mus musculus GN=Plin3 PE=1 SV=1
O88492|PLIN4_MOUSE	Perilipin-4 OS=Mus musculus GN=Plin4 PE=1 SV=1
Q8BTI9|PK3CB_MOUSE	Phosphatidylinositol-4,5-bisphosphate 3-kinase catalytic subunit beta isoform OS=Mus musculus GN=Pik3cb PE=2 SV=1
O35904|PK3CD_MOUSE	Phosphatidylinositol-4,5-bisphosphate 3-kinase catalytic subunit delta isoform OS=Mus musculus GN=Pik3cd PE=1 SV=1
O70250|PGAM2_MOUSE	Phosphoglycerate mutase 2 OS=Mus musculus GN=Pgam2 PE=1 SV=3
Q9D0M1|KPRA_MOUSE	Phosphoribosyl pyrophosphate synthase-associated protein 1 OS=Mus musculus GN=Prpsap1 PE=1 SV=1
Q8R574|KPRB_MOUSE	Phosphoribosyl pyrophosphate synthase-associated protein 2 OS=Mus musculus GN=Prpsap2 PE=1 SV=1
Q5SUR0|PUR4_MOUSE	Phosphoribosylformylglycinamidine synthase OS=Mus musculus GN=Pfas PE=2 SV=1
Q8CDG1|PIWL2_MOUSE	Piwi-like protein 2 OS=Mus musculus GN=Piwil2 PE=1 SV=2
Q99K51|PLST_MOUSE	Plastin-3 OS=Mus musculus GN=Pls3 PE=1 SV=3
Q9QXS1|PLEC_MOUSE	Plectin OS=Mus musculus GN=Plec PE=1 SV=2
P57722|PCBP3_MOUSE	Poly(rC)-binding protein 3 OS=Mus musculus GN=Pcbp3 PE=2 SV=3
Q3UEB3|PUF60_MOUSE	Poly(U)-binding-splicing factor PUF60 OS=Mus musculus GN=Puf60 PE=2 SV=2
O54982|KCNU1_MOUSE	Potassium channel subfamily U member 1 OS=Mus musculus GN=Kcnu1 PE=1 SV=2
O70591|PFD2_MOUSE	Prefoldin subunit 2 OS=Mus musculus GN=Pfdn2 PE=2 SV=2
P61759|PFD3_MOUSE	Prefoldin subunit 3 OS=Mus musculus GN=Vbp1 PE=2 SV=2
Q9CWV6|PKRI1_MOUSE	PRKR-interacting protein 1 OS=Mus musculus GN=Prkrip1 PE=1 SV=2
Q61656|DDX5_MOUSE	Probable ATP-dependent RNA helicase DDX5 OS=Mus musculus GN=Ddx5 PE=1 SV=1
B7ZCC9|GP112_MOUSE	Probable G-protein coupled receptor 112 OS=Mus musculus GN=Gpr112 PE=3 SV=1
Q8R127|SCPDH_MOUSE	Probable saccharopine dehydrogenase OS=Mus musculus GN=Sccpdh PE=2 SV=1
P70398|USP9X_MOUSE	Probable ubiquitin carboxyl-terminal hydrolase FAF-X OS=Mus musculus GN=Usp9x PE=1 SV=1
Q9WU78|PDC6I_MOUSE	Programmed cell death 6-interacting protein OS=Mus musculus GN=Pdcd6ip PE=1 SV=2
O35129|PHB2_MOUSE	Prohibitin-2 OS=Mus musculus GN=Phb2 PE=1 SV=1
Q9R0Q7|TEBP_MOUSE	Prostaglandin E synthase 3 OS=Mus musculus GN=Ptges3 PE=1 SV=1
O70435|PSA3_MOUSE	Proteasome subunit alpha type-3 OS=Mus musculus GN=Psma3 PE=1 SV=3
P97783|AF1Q_MOUSE	Protein AF1q OS=Mus musculus GN=Mllt11 PE=2 SV=1
Q8CJG0|AGO2_MOUSE	Protein argonaute-2 OS=Mus musculus GN=Eif2c2 PE=1 SV=2
Q9D7M1|CT011_MOUSE	Protein C20orf11 homolog OS=Mus musculus PE=2 SV=1
Q4VAA2|CDV3_MOUSE	Protein CDV3 OS=Mus musculus GN=Cdv3 PE=1 SV=2
Q6VGS5|DAPLE_MOUSE	Protein Daple OS=Mus musculus GN=Ccdc88c PE=1 SV=1
Q8BXZ1|TMX3_MOUSE	Protein disulfide-isomerase TMX3 OS=Mus musculus GN=Tmx3 PE=1 SV=2
Q3UVL4|FFR_MOUSE	Protein fat-free homolog OS=Mus musculus GN=Ffr PE=2 SV=2
Q8C0Z1|ITFG3_MOUSE	Protein ITFG3 OS=Mus musculus GN=Itfg3 PE=1 SV=1
Q6IE82|JADE3_MOUSE	Protein Jade-3 OS=Mus musculus GN=Phf16 PE=2 SV=1
Q8CJ19|MICA3_MOUSE	Protein MICAL-3 OS=Mus musculus GN=Mical3 PE=1 SV=2
Q8BG95|MYPT2_MOUSE	Protein phosphatase 1 regulatory subunit 12B OS=Mus musculus GN=Ppp1r12b PE=1 SV=2
Q3UM45|PP1R7_MOUSE	Protein phosphatase 1 regulatory subunit 7 OS=Mus musculus GN=Ppp1r7 PE=1 SV=2
Q9Z1M8|RED_MOUSE	Protein Red OS=Mus musculus GN=Ik PE=2 SV=1
Q3UZY0|SFI1_MOUSE	Protein SFI1 homolog OS=Mus musculus GN=Sfi1 PE=2 SV=1
Q7TMX5|SHQ1_MOUSE	Protein SHQ1 homolog OS=Mus musculus GN=Shq1 PE=2 SV=2
A2A690|TANC2_MOUSE	Protein TANC2 OS=Mus musculus GN=Tanc2 PE=1 SV=1
Q9D662|SC23B_MOUSE	Protein transport protein Sec23B OS=Mus musculus GN=Sec23b PE=2 SV=1
Q9CQS8|SC61B_MOUSE	Protein transport protein Sec61 subunit beta OS=Mus musculus GN=Sec61b PE=1 SV=3
Q68FL4|SAHH3_MOUSE	Putative adenosylhomocysteinase 3 OS=Mus musculus GN=Ahcyl2 PE=1 SV=1
O88696|CLPP_MOUSE	Putative ATP-dependent Clp protease proteolytic subunit, mitochondrial OS=Mus musculus GN=Clpp PE=2 SV=1
P16381|DDX3L_MOUSE	Putative ATP-dependent RNA helicase Pl10 OS=Mus musculus GN=D1Pas1 PE=1 SV=1
Q6ZPV2|INO80_MOUSE	Putative DNA helicase INO80 complex homolog 1 OS=Mus musculus GN=Ino80 PE=2 SV=2
Q8BX57|PXK_MOUSE	PX domain-containing protein kinase-like protein OS=Mus musculus GN=Pxk PE=1 SV=2
Q9DCC4|P5CR3_MOUSE	Pyrroline-5-carboxylate reductase 3 OS=Mus musculus GN=Pycrl PE=2 SV=2
P50396|GDIA_MOUSE	Rab GDP dissociation inhibitor alpha OS=Mus musculus GN=Gdi1 PE=1 SV=3
Q8BMG7|RBGPR_MOUSE	Rab3 GTPase-activating protein non-catalytic subunit OS=Mus musculus GN=Rab3gap2 PE=1 SV=2
Q9D4V7|RABL3_MOUSE	Rab-like protein 3 OS=Mus musculus GN=Rabl3 PE=2 SV=1
Q5RI75|RASEF_MOUSE	Ras and EF-hand domain-containing protein homolog OS=Mus musculus GN=Rasef PE=2 SV=1
P97855|G3BP1_MOUSE	Ras GTPase-activating protein-binding protein 1 OS=Mus musculus GN=G3bp1 PE=1 SV=1
P62492|RB11A_MOUSE	Ras-related protein Rab-11A OS=Mus musculus GN=Rab11a PE=1 SV=3
P46638|RB11B_MOUSE	Ras-related protein Rab-11B OS=Mus musculus GN=Rab11b PE=1 SV=3
P35283|RAB12_MOUSE	Ras-related protein Rab-12 OS=Mus musculus GN=Rab12 PE=1 SV=3
P35283|RAB12_MOUSE	Ras-related protein Rab-12 OS=Mus musculus GN=Rab12 PE=1 SV=3
Q91V41|RAB14_MOUSE	Ras-related protein Rab-14 OS=Mus musculus GN=Rab14 PE=1 SV=3
Q91V41|RAB14_MOUSE	Ras-related protein Rab-14 OS=Mus musculus GN=Rab14 PE=1 SV=3
Q8K386|RAB15_MOUSE	Ras-related protein Rab-15 OS=Mus musculus GN=Rab15 PE=1 SV=1
P62821|RAB1A_MOUSE	Ras-related protein Rab-1A OS=Mus musculus GN=Rab1A PE=1 SV=3
Q923S9|RAB30_MOUSE	Ras-related protein Rab-30 OS=Mus musculus GN=Rab30 PE=2 SV=1
O35963|RB33B_MOUSE	Ras-related protein Rab-33B OS=Mus musculus GN=Rab33b PE=1 SV=1
O35963|RB33B_MOUSE	Ras-related protein Rab-33B OS=Mus musculus GN=Rab33b PE=1 SV=1
Q6PHN9|RAB35_MOUSE	Ras-related protein Rab-35 OS=Mus musculus GN=Rab35 PE=1 SV=1
Q9JKM7|RAB37_MOUSE	Ras-related protein Rab-37 OS=Mus musculus GN=Rab37 PE=1 SV=2
Q8BHD0|RB39A_MOUSE	Ras-related protein Rab-39A OS=Mus musculus GN=Rab39 PE=2 SV=1
Q8BHC1|RB39B_MOUSE	Ras-related protein Rab-39B OS=Mus musculus GN=Rab39b PE=2 SV=1
Q9CZT8|RAB3B_MOUSE	Ras-related protein Rab-3B OS=Mus musculus GN=Rab3b PE=1 SV=1
Q9CZT8|RAB3B_MOUSE	Ras-related protein Rab-3B OS=Mus musculus GN=Rab3b PE=1 SV=1
P62823|RAB3C_MOUSE	Ras-related protein Rab-3C OS=Mus musculus GN=Rab3c PE=1 SV=1
P62823|RAB3C_MOUSE	Ras-related protein Rab-3C OS=Mus musculus GN=Rab3c PE=1 SV=1
P35276|RAB3D_MOUSE	Ras-related protein Rab-3D OS=Mus musculus GN=Rab3d PE=1 SV=1
P35276|RAB3D_MOUSE	Ras-related protein Rab-3D OS=Mus musculus GN=Rab3d PE=1 SV=1
Q8CG50|RAB43_MOUSE	Ras-related protein Rab-43 OS=Mus musculus GN=Rab43 PE=1 SV=1
Q8CG50|RAB43_MOUSE	Ras-related protein Rab-43 OS=Mus musculus GN=Rab43 PE=1 SV=1
P56371|RAB4A_MOUSE	Ras-related protein Rab-4A OS=Mus musculus GN=Rab4a PE=1 SV=1
P35279|RAB6A_MOUSE	Ras-related protein Rab-6A OS=Mus musculus GN=Rab6a PE=1 SV=4
P61294|RAB6B_MOUSE	Ras-related protein Rab-6B OS=Mus musculus GN=Rab6b PE=1 SV=1
P55258|RAB8A_MOUSE	Ras-related protein Rab-8A OS=Mus musculus GN=Rab8a PE=1 SV=2
P62835|RAP1A_MOUSE	Ras-related protein Rap-1A OS=Mus musculus GN=Rap1a PE=2 SV=1
P35822|PTPRK_MOUSE	Receptor-type tyrosine-protein phosphatase kappa OS=Mus musculus GN=Ptprk PE=1 SV=1
Q05186|RCN1_MOUSE	Reticulocalbin-1 OS=Mus musculus GN=Rcn1 PE=1 SV=1
Q9ES97|RTN3_MOUSE	Reticulon-3 OS=Mus musculus GN=Rtn3 PE=1 SV=2
Q9QYF1|RDH11_MOUSE	Retinol dehydrogenase 11 OS=Mus musculus GN=Rdh11 PE=2 SV=2
P18654|KS6A3_MOUSE	Ribosomal protein S6 kinase alpha-3 OS=Mus musculus GN=Rps6ka3 PE=1 SV=2
Q8C050|KS6A5_MOUSE	Ribosomal protein S6 kinase alpha-5 OS=Mus musculus GN=Rps6ka5 PE=1 SV=2
Q9D706|RPAP3_MOUSE	RNA polymerase II-associated protein 3 OS=Mus musculus GN=Rpap3 PE=1 SV=1
Q8VH51|RBM39_MOUSE	RNA-binding protein 39 OS=Mus musculus GN=Rbm39 PE=1 SV=1
Q64012|RALY_MOUSE	RNA-binding protein Raly OS=Mus musculus GN=Raly PE=1 SV=2
Q8CJ40|CROCC_MOUSE	Rootletin OS=Mus musculus GN=Crocc PE=1 SV=1
Q3THS6|METK2_MOUSE	S-adenosylmethionine synthase isoform type-2 OS=Mus musculus GN=Mat2a PE=2 SV=2
P16014|SCG1_MOUSE	Secretogranin-1 OS=Mus musculus GN=Chgb PE=1 SV=2
Q8BUH8|SENP7_MOUSE	Sentrin-specific protease 7 OS=Mus musculus GN=Senp7 PE=2 SV=1
P42209|SEPT1_MOUSE	Septin-1 OS=Mus musculus GN=Sept1 PE=2 SV=2
P42208|SEPT2_MOUSE	Septin-2 OS=Mus musculus GN=Sept2 PE=1 SV=2
Q80UG5|SEPT9_MOUSE	Septin-9 OS=Mus musculus GN=Sept9 PE=1 SV=1
P50431|GLYC_MOUSE	Serine hydroxymethyltransferase, cytosolic OS=Mus musculus GN=Shmt1 PE=1 SV=2
Q9QZI8|SERC1_MOUSE	Serine incorporator 1 OS=Mus musculus GN=Serinc1 PE=1 SV=1
Q62093|SRSF2_MOUSE	Serine/arginine-rich splicing factor 2 OS=Mus musculus GN=Srsf2 PE=1 SV=4
P84104|SRSF3_MOUSE	Serine/arginine-rich splicing factor 3 OS=Mus musculus GN=Srsf3 PE=2 SV=1
Q80UW5|MRCKG_MOUSE	Serine/threonine-protein kinase MRCK gamma OS=Mus musculus GN=Cdc42bpg PE=2 SV=2
P70268|PKN1_MOUSE	Serine/threonine-protein kinase N1 OS=Mus musculus GN=Pkn1 PE=1 SV=3
Q7TNP2|2AAB_MOUSE	Serine/threonine-protein phosphatase 2A 65 kDa regulatory subunit A beta isoform OS=Mus musculus GN=Ppp2r1b PE=2 SV=1
Q7TSI3|PP6R1_MOUSE	Serine/threonine-protein phosphatase 6 regulatory subunit 1 OS=Mus musculus GN=Ppp6r1 PE=1 SV=1
P63087|PP1G_MOUSE	Serine/threonine-protein phosphatase PP1-gamma catalytic subunit OS=Mus musculus GN=Ppp1cc PE=1 SV=1
Q9CZ91|SRFB1_MOUSE	Serum response factor-binding protein 1 OS=Mus musculus GN=Srfbp1 PE=1 SV=1
Q07417|ACADS_MOUSE	Short-chain specific acyl-CoA dehydrogenase, mitochondrial OS=Mus musculus GN=Acads PE=2 SV=1
Q9WVB4|SLIT3_MOUSE	Slit homolog 3 protein OS=Mus musculus GN=Slit3 PE=2 SV=1
Q91Z67|FNBP2_MOUSE	SLIT-ROBO Rho GTPase-activating protein 2 OS=Mus musculus GN=Srgap2 PE=1 SV=2
P62320|SMD3_MOUSE	Small nuclear ribonucleoprotein Sm D3 OS=Mus musculus GN=Snrpd3 PE=1 SV=1
O35316|SC6A6_MOUSE	Sodium- and chloride-dependent taurine transporter OS=Mus musculus GN=Slc6a6 PE=1 SV=2
Q9QYL0|HILS1_MOUSE	Spermatid-specific linker histone H1-like protein OS=Mus musculus GN=Hils1 PE=1 SV=1
Q8K1N4|SPAS2_MOUSE	Spermatogenesis-associated serine-rich protein 2 OS=Mus musculus GN=Spats2 PE=1 SV=1
Q9Z1N5|UAP56_MOUSE	Spliceosome RNA helicase Bat1 OS=Mus musculus GN=Bat1 PE=1 SV=1
Q78PY7|SND1_MOUSE	Staphylococcal nuclease domain-containing protein 1 OS=Mus musculus GN=Snd1 PE=1 SV=1
P55821|STMN2_MOUSE	Stathmin-2 OS=Mus musculus GN=Stmn2 PE=2 SV=1
Q8CG48|SMC2_MOUSE	Structural maintenance of chromosomes protein 2 OS=Mus musculus GN=Smc2 PE=1 SV=1
Q9D0K2|SCOT1_MOUSE	Succinyl-CoA:3-ketoacid-coenzyme A transferase 1, mitochondrial OS=Mus musculus GN=Oxct1 PE=1 SV=1
Q9Z1F9|SAE2_MOUSE	SUMO-activating enzyme subunit 2 OS=Mus musculus GN=Uba2 PE=2 SV=1
Q8BJL0|SMAL1_MOUSE	SWI/SNF-related matrix-associated actin-dependent regulator of chromatin subfamily A-like protein 1 OS=Mus musculus GN=Smarcal1 PE=2 SV=1
Q8BRU6|VMAT2_MOUSE	Synaptic vesicular amine transporter OS=Mus musculus GN=Slc18a2 PE=1 SV=1
O08992|SDCB1_MOUSE	Syntenin-1 OS=Mus musculus GN=Sdcbp PE=2 SV=1
Q3URQ0|TEX10_MOUSE	Testis-expressed sequence 10 protein OS=Mus musculus GN=Tex10 PE=2 SV=1
Q6P6J9|TXD15_MOUSE	Thioredoxin domain-containing protein 15 OS=Mus musculus GN=Txndc15 PE=1 SV=1
P10639|THIO_MOUSE	Thioredoxin OS=Mus musculus GN=Txn PE=1 SV=3
Q8VBT0|TMX1_MOUSE	Thioredoxin-related transmembrane protein 1 OS=Mus musculus GN=Tmx1 PE=1 SV=1
Q6R5N8|TLR13_MOUSE	Toll-like receptor 13 OS=Mus musculus GN=Tlr13 PE=1 SV=1
Q99MB1|TLR3_MOUSE	Toll-like receptor 3 OS=Mus musculus GN=Tlr3 PE=1 SV=2
P83510|TNIK_MOUSE	Traf2 and NCK-interacting protein kinase OS=Mus musculus GN=Tnik PE=1 SV=2
Q93092|TALDO_MOUSE	Transaldolase OS=Mus musculus GN=Taldo1 PE=1 SV=2
Q99LC8|EI2BA_MOUSE	Translation initiation factor eIF-2B subunit alpha OS=Mus musculus GN=Eif2b1 PE=2 SV=1
P63028|TCTP_MOUSE	Translationally-controlled tumor protein OS=Mus musculus GN=Tpt1 PE=1 SV=1
Q9QZE7|TSNAX_MOUSE	Translin-associated protein X OS=Mus musculus GN=Tsnax PE=1 SV=1
Q9D563|TM114_MOUSE	Transmembrane protein 114 OS=Mus musculus GN=Tmem114 PE=2 SV=1
Q8BXN9|TM87A_MOUSE	Transmembrane protein 87A OS=Mus musculus GN=Tmem87a PE=1 SV=1
Q8VD00|TMM97_MOUSE	Transmembrane protein 97 OS=Mus musculus GN=Tmem97 PE=2 SV=1
Q99LG2|TNPO2_MOUSE	Transportin-2 OS=Mus musculus GN=Tnpo2 PE=2 SV=1
Q3TVW5|TCHP_MOUSE	Trichoplein keratin filament-binding protein OS=Mus musculus GN=Tchp PE=1 SV=2
Q99JY0|ECHB_MOUSE	Trifunctional enzyme subunit beta, mitochondrial OS=Mus musculus GN=Hadhb PE=1 SV=1
Q8C006|TRI35_MOUSE	Tripartite motif-containing protein 35 OS=Mus musculus GN=Trim35 PE=2 SV=2
Q8C0E3|TRI47_MOUSE	Tripartite motif-containing protein 47 OS=Mus musculus GN=Trim47 PE=2 SV=2
P49813|TMOD1_MOUSE	Tropomodulin-1 OS=Mus musculus GN=Tmod1 PE=2 SV=1
P68369|TBA1A_MOUSE	Tubulin alpha-1A chain OS=Mus musculus GN=Tuba1a PE=1 SV=1
P68373|TBA1C_MOUSE	Tubulin alpha-1C chain OS=Mus musculus GN=Tuba1c PE=1 SV=1
P05214|TBA3_MOUSE	Tubulin alpha-3 chain OS=Mus musculus GN=Tuba3a PE=1 SV=1
Q91YR1|TWF1_MOUSE	Twinfilin-1 OS=Mus musculus GN=Twf1 PE=1 SV=2
Q8CIW5|PEO1_MOUSE	Twinkle protein, mitochondrial OS=Mus musculus GN=Peo1 PE=2 SV=1
Q9D030|TWST2_MOUSE	Twist-related protein 2 OS=Mus musculus GN=Twist2 PE=1 SV=1
Q8QZR1|ATTY_MOUSE	Tyrosine aminotransferase OS=Mus musculus GN=Tat PE=2 SV=1
P35831|PTN12_MOUSE	Tyrosine-protein phosphatase non-receptor type 12 OS=Mus musculus GN=Ptpn12 PE=1 SV=2
Q6NV83|SR140_MOUSE	U2-associated protein SR140 OS=Mus musculus GN=Sr140 PE=1 SV=2
Q8VC85|LSM1_MOUSE	U6 snRNA-associated Sm-like protein LSm1 OS=Mus musculus GN=Lsm1 PE=2 SV=1
Q9QZM0|UBQL2_MOUSE	Ubiquilin-2 OS=Mus musculus GN=Ubqln2 PE=1 SV=1
Q8R1S0|COQ6_MOUSE	Ubiquinone biosynthesis monooxygenase COQ6 OS=Mus musculus GN=Coq6 PE=2 SV=2
Q8CEG8|UBP27_MOUSE	Ubiquitin carboxyl-terminal hydrolase 27 OS=Mus musculus GN=Usp27 PE=2 SV=2
Q9JKB1|UCHL3_MOUSE	Ubiquitin carboxyl-terminal hydrolase isozyme L3 OS=Mus musculus GN=Uchl3 PE=1 SV=2
Q7TQI3|OTUB1_MOUSE	Ubiquitin thioesterase OTUB1 OS=Mus musculus GN=Otub1 PE=1 SV=2
Q80X50|UBP2L_MOUSE	Ubiquitin-associated protein 2-like OS=Mus musculus GN=Ubap2l PE=1 SV=1
P61089|UBE2N_MOUSE	Ubiquitin-conjugating enzyme E2 N OS=Mus musculus GN=Ube2n PE=1 SV=1
Q8R059|GALE_MOUSE	UDP-glucose 4-epimerase OS=Mus musculus GN=Gale PE=2 SV=1
Q9DBP5|KCY_MOUSE	UMP-CMP kinase OS=Mus musculus GN=Cmpk1 PE=1 SV=1
A2A995|CA168_MOUSE	Uncharacterized protein C1orf168 homolog OS=Mus musculus PE=2 SV=1
Q7TSH8|K0195_MOUSE	Uncharacterized protein KIAA0195 OS=Mus musculus GN=Kiaa0195 PE=1 SV=1
A2AAE1|K1109_MOUSE	Uncharacterized protein KIAA1109 OS=Mus musculus GN=Kiaa1109 PE=1 SV=3
Q99LF4|CV028_MOUSE	UPF0027 protein C22orf28 homolog OS=Mus musculus GN=D10Wsu52e PE=2 SV=1
Q80TA9|K1632_MOUSE	UPF0493 protein KIAA1632 OS=Mus musculus GN=Kiaa1632 PE=2 SV=2
Q149G0|CB068_MOUSE	UPF0561 protein C2orf68 homolog OS=Mus musculus PE=2 SV=1
Q80ZW2|CH055_MOUSE	UPF0670 protein C8orf55 homolog OS=Mus musculus PE=2 SV=1
Q80XC3|US6NL_MOUSE	USP6 N-terminal-like protein OS=Mus musculus GN=Usp6nl PE=1 SV=2
Q9D2N9|VP33A_MOUSE	Vacuolar protein sorting-associated protein 33A OS=Mus musculus GN=Vps33a PE=2 SV=1
P59016|VP33B_MOUSE	Vacuolar protein sorting-associated protein 33B OS=Mus musculus GN=Vps33b PE=1 SV=1
Q9Z1Q9|SYVC_MOUSE	Valyl-tRNA synthetase OS=Mus musculus GN=Vars PE=2 SV=1
P70460|VASP_MOUSE	Vasodilator-stimulated phosphoprotein OS=Mus musculus GN=Vasp PE=1 SV=4
P46460|NSF_MOUSE	Vesicle-fusing ATPase OS=Mus musculus GN=Nsf PE=1 SV=2
O08547|SC22B_MOUSE	Vesicle-trafficking protein SEC22b OS=Mus musculus GN=Sec22b PE=1 SV=3
Q8VDJ3|VIGLN_MOUSE	Vigilin OS=Mus musculus GN=Hdlbp PE=1 SV=1
Q64727|VINC_MOUSE	Vinculin OS=Mus musculus GN=Vcl PE=1 SV=4
Q9CRC0|VKOR1_MOUSE	Vitamin K epoxide reductase complex subunit 1 OS=Mus musculus GN=Vkorc1 PE=2 SV=1
Q60931|VDAC3_MOUSE	Voltage-dependent anion-selective channel protein 3 OS=Mus musculus GN=Vdac3 PE=1 SV=1
Q9Z1G4|VPP1_MOUSE	V-type proton ATPase 116 kDa subunit a isoform 1 OS=Mus musculus GN=Atp6v0a1 PE=1 SV=2
Q9CR51|VATG1_MOUSE	V-type proton ATPase subunit G 1 OS=Mus musculus GN=Atp6v1g1 PE=2 SV=3
Q4VBE8|WDR18_MOUSE	WD repeat-containing protein 18 OS=Mus musculus GN=Wdr18 PE=2 SV=1
Q6NZF1|ZC11A_MOUSE	Zinc finger CCCH domain-containing protein 11A OS=Mus musculus GN=Zc3h11a PE=1 SV=1
Q61329|ZFHX3_MOUSE	Zinc finger homeobox protein 3 OS=Mus musculus GN=Zfhx3 PE=1 SV=1

## Sheet: Table S3 genes (condition)
Table S3: Overview of synaptic suggestive GWAS candidate genes associated with autism spectrum disorders, schizophrenia, Parkinson's disease, and Alzheimer's disease
Condition	Gene symbol	Gene description
autism spectrum disorder	AGER	Advanced glycosylation end-product specific receptor
autism spectrum disorder	ANK3	Ankyrin 3
autism spectrum disorder	ANKS1B	Ankyrin repeat and sterile alpha motif domain containing 1B
autism spectrum disorder	ATP6V1G2	ATPase H+ transporting V1 subunit G2
autism spectrum disorder	C4A	Complement C4A
autism spectrum disorder	C4B	Complement C4B
autism spectrum disorder	C4B_2	Complement component 4B, copy 2
autism spectrum disorder	CACNA1C	Calcium voltage-gated channel subunit alpha1 C
autism spectrum disorder	CACNB2	Calcium voltage-gated channel auxiliary subunit beta 2
autism spectrum disorder	CHRM4	Cholinergic receptor muscarinic 4
autism spectrum disorder	CHRNA3	Cholinergic receptor nicotinic alpha 3 subunit
autism spectrum disorder	CHRNA5	Cholinergic receptor nicotinic alpha 5 subunit
autism spectrum disorder	CHRNB4	Cholinergic receptor nicotinic beta 4 subunit
autism spectrum disorder	CLU	Clusterin
autism spectrum disorder	CSNK2B	Casein kinase 2 beta
autism spectrum disorder	CTNND1	Catenin delta 1
autism spectrum disorder	DGKI	Diacylglycerol kinase iota
autism spectrum disorder	DGKZ	Diacylglycerol kinase zeta
autism spectrum disorder	DRD2	Dopamine receptor D2
autism spectrum disorder	FLOT1	Flotillin 1
autism spectrum disorder	GABBR1	Gamma-aminobutyric acid type B receptor subunit 1
autism spectrum disorder	GRIN2A	Glutamate ionotropic receptor NMDA type subunit 2A
autism spectrum disorder	GRM3	Glutamate metabotropic receptor 3
autism spectrum disorder	HCN1	Hyperpolarization activated cyclic nucleotide gated potassium channel 1
autism spectrum disorder	IGSF9B	Immunoglobulin superfamily member 9B
autism spectrum disorder	LRP4	LDL receptor related protein 4
autism spectrum disorder	LY6G6D	Lymphocyte antigen 6 family member G6D
autism spectrum disorder	LY6G6E	Lymphocyte antigen 6 family member G6E (pseudogene)
autism spectrum disorder	MEF2C	Myocyte enhancer factor 2C
autism spectrum disorder	MOB4	MOB family member 4, phocein
autism spectrum disorder	NGEF	Neuronal guanine nucleotide exchange factor
autism spectrum disorder	NRGN	Neurogranin
autism spectrum disorder	PRRT1	Proline rich transmembrane protein 1
autism spectrum disorder	PTPRF	Protein tyrosine phosphatase receptor type F
autism spectrum disorder	RIMS1	Regulating synaptic membrane exocytosis 1
autism spectrum disorder	SCGN	Secretagogin, EF-hand calcium binding protein
autism spectrum disorder	SNAP91	Synaptosome associated protein 91
autism spectrum disorder	SORCS3	Sortilin related VPS10 domain containing receptor 3
autism spectrum disorder	SYNGAP1	Synaptic Ras GTPase activating protein 1
autism spectrum disorder	ZNF804A	Zinc finger protein 804A
schizophrenia	ADAM10	ADAM metallopeptidase domain 10
schizophrenia	AGER	Advanced glycosylation end-product specific receptor
schizophrenia	ANK3	Ankyrin 3
schizophrenia	ANKS1B	Ankyrin repeat and sterile alpha motif domain containing 1B
schizophrenia	ATP2A2	ATPase sarcoplasmic/endoplasmic reticulum Ca2+ transporting 2
schizophrenia	ATP6V1G2	ATPase H+ transporting V1 subunit G2
schizophrenia	C4A	Complement C4A
schizophrenia	C4B	Complement C4B
schizophrenia	C4B_2	Complement component 4B, copy 2
schizophrenia	CACNA1C	Calcium voltage-gated channel subunit alpha1 C
schizophrenia	CACNB2	Calcium voltage-gated channel auxiliary subunit beta 2
schizophrenia	CDH13	Cadherin 13
schizophrenia	CHRM4	Cholinergic receptor muscarinic 4
schizophrenia	CHRNA2	Cholinergic receptor nicotinic alpha 2 subunit
schizophrenia	CHRNA3	Cholinergic receptor nicotinic alpha 3 subunit
schizophrenia	CHRNA5	Cholinergic receptor nicotinic alpha 5 subunit
schizophrenia	CHRNB4	Cholinergic receptor nicotinic beta 4 subunit
schizophrenia	CLCN3	Chloride voltage-gated channel 3
schizophrenia	CLU	Clusterin
schizophrenia	CNTN2	Contactin 2
schizophrenia	CPEB1	Cytoplasmic polyadenylation element binding protein 1
schizophrenia	CSNK2B	Casein kinase 2 beta
schizophrenia	CTNND1	Catenin delta 1
schizophrenia	DCC	DCC netrin 1 receptor
schizophrenia	DGKI	Diacylglycerol kinase iota
schizophrenia	DGKZ	Diacylglycerol kinase zeta
schizophrenia	DLG2	Discs large MAGUK scaffold protein 2
schizophrenia	DOC2A	Double C2 domain alpha
schizophrenia	DRD2	Dopamine receptor D2
schizophrenia	DSCAM	DS cell adhesion molecule
schizophrenia	EEF1D	Eukaryotic translation elongation factor 1 delta
schizophrenia	ELAVL2	ELAV like RNA binding protein 2
schizophrenia	EMB	Embigin
schizophrenia	FLOT1	Flotillin 1
schizophrenia	FXR1	FMR1 autosomal homolog 1
schizophrenia	FYN	FYN proto-oncogene, Src family tyrosine kinase
schizophrenia	GABBR1	Gamma-aminobutyric acid type B receptor subunit 1
schizophrenia	GABBR2	Gamma-aminobutyric acid type B receptor subunit 2
schizophrenia	GPM6A	Glycoprotein M6A
schizophrenia	GRIA1	Glutamate ionotropic receptor AMPA type subunit 1
schizophrenia	GRIK3	Glutamate ionotropic receptor kainate type subunit 3
schizophrenia	GRIN2A	Glutamate ionotropic receptor NMDA type subunit 2A
schizophrenia	GRM3	Glutamate metabotropic receptor 3
schizophrenia	HAPLN4	Hyaluronan and proteoglycan link protein 4
schizophrenia	HCN1	Hyperpolarization activated cyclic nucleotide gated potassium channel 1
schizophrenia	IGSF9B	Immunoglobulin superfamily member 9B
schizophrenia	INA	Internexin neuronal intermediate filament protein alpha
schizophrenia	KCNB1	Potassium voltage-gated channel subfamily B member 1
schizophrenia	LPAR2	Lysophosphatidic acid receptor 2
schizophrenia	LRP4	LDL receptor related protein 4
schizophrenia	LRRTM4	Leucine rich repeat transmembrane neuronal 4
schizophrenia	LY6G6D	Lymphocyte antigen 6 family member G6D
schizophrenia	LY6G6E	Lymphocyte antigen 6 family member G6E (pseudogene)
schizophrenia	MAGI2	Membrane associated guanylate kinase, WW and PDZ domain containing 2
schizophrenia	MEF2C	Myocyte enhancer factor 2C
schizophrenia	MOB4	MOB family member 4, phocein
schizophrenia	NCAN	Neurocan
schizophrenia	NGEF	Neuronal guanine nucleotide exchange factor
schizophrenia	NLGN4X	Neuroligin 4 X-linked
schizophrenia	NOS1	Nitric oxide synthase 1
schizophrenia	NRGN	Neurogranin
schizophrenia	OLFM3	Olfactomedin 3
schizophrenia	PCDHA4	Protocadherin alpha 4
schizophrenia	PCLO	Piccolo presynaptic cytomatrix protein
schizophrenia	PDE4B	Phosphodiesterase 4B
schizophrenia	PRR12	Proline rich 12
schizophrenia	PRRT1	Proline rich transmembrane protein 1
schizophrenia	PSD3	Pleckstrin and Sec7 domain containing 3
schizophrenia	PTK2B	Protein tyrosine kinase 2 beta
schizophrenia	PTN	Pleiotrophin
schizophrenia	PTPRF	Protein tyrosine phosphatase receptor type F
schizophrenia	RIMS1	Regulating synaptic membrane exocytosis 1
schizophrenia	SCGN	Secretagogin, EF-hand calcium binding protein
schizophrenia	SHISA8	Shisa family member 8
schizophrenia	SLC12A4	Solute carrier family 12 member 4
schizophrenia	SLC32A1	Solute carrier family 32 member 1
schizophrenia	SLC4A10	Solute carrier family 4 member 10
schizophrenia	SNAP91	Synaptosome associated protein 91
schizophrenia	SORCS3	Sortilin related VPS10 domain containing receptor 3
schizophrenia	STAC3	SH3 and cysteine rich domain 3
schizophrenia	SYNGAP1	Synaptic Ras GTPase activating protein 1
schizophrenia	TAOK2	TAO kinase 2
schizophrenia	TENM2	Teneurin transmembrane protein 2
schizophrenia	VPS45	Vacuolar protein sorting 45 homolog
schizophrenia	YWHAE	Tyrosine 3-monooxygenase/tryptophan 5-monooxygenase activation protein epsilon
schizophrenia	ZDHHC2	Zinc finger DHHC-type palmitoyltransferase 2
schizophrenia	ZDHHC5	zinc finger DHHC-type palmitoyltransferase 5
schizophrenia	ZNF804A	Zinc finger protein 804A
parkinson disease	APOE	Apolipoprotein E
parkinson disease	CAMK2D	Calcium/calmodulin dependent protein kinase II delta
parkinson disease	DGKQ	Diacylglycerol kinase theta
parkinson disease	DLG2	Discs large MAGUK scaffold protein 2
parkinson disease	FYN	FYN proto-oncogene, Src family tyrosine kinase
parkinson disease	GAK	Cyclin G associated kinase
parkinson disease	HIP1R	Huntingtin interacting protein 1 related
parkinson disease	IGSF9B	Immunoglobulin superfamily member 9B
parkinson disease	ITGA8	Integrin subunit alpha 8
parkinson disease	LRRK2	Leucine rich repeat kinase 2
parkinson disease	MAPT	Microtubule associated protein tau
parkinson disease	MCTP2	Multiple C2 and transmembrane domain containing 2
parkinson disease	NSF	N-ethylmaleimide sensitive factor, vesicle fusing ATPase
parkinson disease	RIT2	Ras like without CAAX 2
parkinson disease	SH3GL2	SH3 domain containing GRB2 like 2, endophilin A1
parkinson disease	SNCA	Synuclein alpha
parkinson disease	STX1B	Syntaxin 1B
parkinson disease	SYT11	Synaptotagmin 11
parkinson disease	SYT4	Synaptotagmin 4
parkinson disease	TMEM163	Transmembrane protein 163
alzheimer disease	ADAM10	ADAM metallopeptidase domain 10
alzheimer disease	AP2A2	Adaptor related protein complex 2 subunit alpha 2
alzheimer disease	APOE	Apolipoprotein E
alzheimer disease	BIN1	Bridging integrator 1
alzheimer disease	CLU	Clusterin
alzheimer disease	CNTNAP2	Contactin associated protein 2
alzheimer disease	GPC6	Glypican 6
alzheimer disease	MAPT	Microtubule associated protein tau
alzheimer disease	MEF2C	Myocyte enhancer factor 2C
alzheimer disease	NCK2	NCK adaptor protein 2
alzheimer disease	PICALM	Phosphatidylinositol binding clathrin assembly protein
alzheimer disease	PTK2B	Protein tyrosine kinase 2 beta
alzheimer disease	TLN2	Talin 2
